# Supplementary material for: Deaggregation of mutant Plasmodium yoelii de-ubiquitinase UBP1 alters MDR1 localization to confer multidrug resistance
Source: Nat Commun. 2024 Feb 27;15:1774. doi: 10.1038/s41467-024-46006-3 (PMC10899652; doi:10.1038/s41467-024-46006-3)
Supplement: Supplementary file 4 — Supplementary Data 1 [file 41467_2024_46006_MOESM4_ESM.xlsx]

## Sheet: Supplementary Data 1
								Drug untreated group												Mefloquine (20mg/kg) treated group
					Cross performed			1	2	3	4	5	7	7	8	8	8			1	1	2	2	3	3	4	5	5	5	7	7	7	7	8	8	8	8	8	8	8	8	8	8	8
					No. of uncloned progeny			1	2	3	4	5	6	7	8	9	10			1	2	2	3	5	6	7	8	9	10	11	12	13	14	15	16	17	18	19	20	21	22	23	24	25
Chr.	Marker	Forward primer	Reverse primer	Start Marker	End Marker	BY265 (bp)	NSR (bp)	1#C	2#C	3#C	4#C	5#C	7#C1	7#C2	8#C1	8#C2	8#C3			1#5	1#10	2#4-1	2#4-2	3#2-3	3#2-4	4#1-1	5#1-2	5#1-3	5#2-2	7#4-2	7#4-3	7#6-2	7#6-3	8#1-1	8#1-2	8#2-1	8#2-3	8#2-4	8#2-5	8#2-6	8#3-1	8#3-2	8#3-3	8#3-4	Percent of BY265 allele
chr1	Py1618	5'CTCGAGAACAATTTGCCA3'	5'ACATACTAAAAAACCCAACA3'	175393	175493	133	90	B	B	B	B	B	B	B	B	B	B			B	B	N	B	N	B	B	N	B	N	N	N	B	B	N	N	N	–	N	B/N	B	B	B	B	N	52.0833
chr1	Py1098	5'TAAAATAGCTAGCTAGCCA3'	5'CATAGGTGTTTGTATTCCA3'	294827	294992	179	159	B	B	B	B	B	B	B	B	B	B			B	B	B	B	N	B	B	N	B	N	N	N	B	B	N	N	–	N	B	B	B	B	B	B	N	62.5
chr1	Py170	5'ACAACTGATATTACTAAAATC3'	5'ATTTTGTTCTTTAAAAGTGCA3'	324709	324946	245	355	B	B	B	B	B	B	B	B	B	B			B	N	N	B	N	B	-	N	B	N	N	B/N	B/N	B/N	N	N	N	B/N	B/N	B/N	B	B/N	B	B	B/N	45.8333
chr1	Py60	5'AAATGCATAAGTATTCAGGA3'	5'TTCTTGTGTTTTACACGCA3'	363907	364079	141	125	B	B	B	B	B	B	B	B	B	B			B	N	N	B	N	B	B	N	B	N	N	N	B	B	N	N	N	B	B	B	B	B	B	B	N	56
chr1	Py1914	5'GGAGACCTATAAATAAATAC3'	5'GGAGCAATAGAGAATGTAT3'	366993	367137	161	128	B	B	B	B	B	B	B	B	B	B			B	–	B	B	N	B	B	N	B	N	N	N	B	B	N	N	N	B	B	B	B	B	B	B	N	62.5
chr1	Py1504	5'GCAGCATCAGGTATACCT3'	5'TTCGTCCCTGCAAAGGAT3'	401079	401297	288	473	B	B	B	B	B	B	B	B	B	B			B	N	B/N	B	N	B	B	N	B	N	N	B/N	B/N	B/N	B	B/N	N	B/N	B/N	B	B	B	B	B	B/N	60
chr1	Py864	5'CATTAAATTTGAGAGGTACA3'	5'CTCGTATAGTAATACCTAG3'	413097	413236	153	199	B	B	B	B	B	B	B	B	B	B			B	N	N	B	N	B	B	N	B	N	N	N	B/N	B/N	N	N	N	N	N	B/N	B	B	B/N	B	N	40
chr1	Py2426	5'TGGGAACCTTAACATGATA3'	5'TCTCATTAATCATATTTGCTA3'	467928	468069	116	133	B	B	B	B	B	B	B	B	B	B			B	N	N	–	N	–	B	N	B	N	N	N	B/N	B	N	N	N	N	N	N	B	B	N	B	N	32.6087
chr1	Py536-2	5'ATTTCGGTAAGAAGCGGA3'	5'TCTGAATTGTTTGAATCTGA3'	476486	476646	180	193	B	B	B	B	B	B	B	B	B	B			B	N	N	B	N	B	B	N	B	N	N	N	B	B	N	N	N	N	N	N	B	B	N	B	N	40
chr1	Py138	5'ATAGGGATGTAAAACAGTG3'	5'CATCTCCTACTTTATCATTA3'	503844	503999	163	191	B	B	B	B	B	B	B	B	B	B			B	N	N	B	N	B	B	N	B	N	N	N	B	B	N	N	N	–	N	N	B	B	N	B	N	41.6667
chr1	Py773-2	5'TGGCTCTATCAGCATGCA3'	5'TAGCGCTATAATATTCCTG3'	539651	539821	184	168	B	B	B	B	B	B	B	B	B	B			B	N	N	B	N	B	B	N	B	N	N	B/N	B	B	N	N	N	N	N	B	B	B	B	B	B	54
chr1	Py451	5'TGACAGTACATCAAAACCA3'	5'TGCAATTAGTTAAAGATTGTA3'	602235	602414	213	202	B	B	B	B	B	B	B	B	B	B			B	N	N	N	N	B	B	N	B	N	N	B/N	B	B	B/N	B/N	B/N	–	B/N	B	N	N	B	B	B	50
chr1	Py288	5'CCAAGTAGTTTGAAATTTTC3'	5'GGAGAGAATTAATACACAC3'	629077	629227	168	156	B	B	B	B	B	B	B	B	B	B			B	N	N	B	N	B	B	N	B	N	N	N	B	B	N	N	N	N	N	B	B	B	B	B	N	48
chr2	Py652	5'CTTTATTTGCTTTCGCTCA3'	5'CTACCTAAACATGCAATCC3'	247071	247212	145	156	B	B	B	B	B	B	B	B	B	B			N	N	N	N	N	B	N	N	N	N	N	N	N	N	N	N	N	N	N	N	N	N	N	N	N	4
chr2	Py378	5'CGAATGTTTTCAATCCCTT3'	5'TTCGTATTTGCTATTCATGT3'	287443	287654	168	216	B	B	B	B	B	B	B	B	B	B			N	N	N	N	N	B	N	N	N	N	N	N	N	N	N	N	N	N	N	B/N	N	N	N	N	N	6
chr2	Py171-2	5'GTTCATTCATATTTTAGGCT3'	5'GCAAATTTTGTACTTTTTCAA3'	311406	311552	163	206	B	B	B	B	B	B	B	B	B	B			N	N	N	N	N	B	N	N	N	N	N	N	N	N	N	N	N	N	N	B/N	N	N	N	N	N	6
chr2	Py1184	5'ATCAGCTAGCTAATTATGG3'	5'ATCAGCACTGTTCTACCA3'	354286	354392	127	161	B	B	B	B	B	B	B	B	B	B			N	N	N	N	N	N	N	N	N	N	N	N	N	N	N	N	N	N	N	N	N	N	N	N	N	0
chr2	Py1308	5'GAAATGAGCGCATTACCA3'	5'CAACTATAGTATGCTTACC3'	405518	405719	175	150	B	B	B	B	B	B	B	B	B	B			N	N	N	N	N	N	N	N	N	N	N	N	N	N	N	N	N	N	N	N	N	N	N	N	N	0
chr2	Py2673	5'CGTATACGAATATCCTTCA3'	5'CCAAAGGGAAAGAAACTG3'	432325	432464	151	115	B	B	B	B	B	B	B	B	B	B			N	N	N	N	N	N	N	N	N	N	N	N	N	N	N	N	N	N	N	N	N	N	N	N	N	0
chr2	Py1244	5'ATCCATTTATGAAGGTAAGA3'	5'GTATTCGTTATACTATATCC3'	471990	472140	168	177	B	B	B	B	B	B	B	B	B	B			N	N	N	N	N	N	N	N	N	N	N	B	N	N	N	N	N	N	N	N	N	N	N	N	N	4
chr2	Py575	5'TAACATACATTTATGTATAGG3'	5'GAAAATTTAAGTTAATCAGCA3'	549213	549340	124	153	B	B	B	B	B	B	B	B	B	B			N	B	N	N	N	N	N	N	N	N	N	B	N	N	B	N	N	N	N	N	N	N	N	N	N	12
chr2	Py344	5'TAAGGATATTTATGCATGCA3'	5'TCACTAGGAAAGCACTTC3'	611652	611748	106	98	B	B	B	B	B	B	B	B	B	B			N	B	N	N	N	N	N	N	N	N	N	B	N	N	B	N	N	N	N	N	N	B	B	N	N	20
chr3	Py2428	5'AGGAGCATCAAGCAGTAC3'	5'AAATGGTAACTCATTTCGAA3'	91044	91156	123	102	B	B	B	B	B	B	B	B	B	B			B	N	B	N	B	B	B	N	B	N	N	B	N	N	B/N	B	B	B	N	B	B	B	N	B/N	B	60
chr3	Py298	5'GAATCTGTAATTGTCACGA3'	5'AACCAAAAATAGACAATCAC3'	154070	154243	177	209	B	B	B	B	B	B	B	B	B	B			B	N	B	B	B	B	N	N	B	B	N	B	N	N	B	N	B	N	N	B	B	B	N	N	B/N	54
chr3	Py82	5'ACTTGATAAATGCGATATGA3'	5'GAATGAACTTGGATTGTAG3'	218970	219134	167	194	B	B	B	B	B	B	B	B	B	B			B	N	B	B	B	B	N	N	B	B	N	B	N	N	N	N	B	N	N	B/N	B/N	B/N	N	N	B	46
chr3	Py1476	5'AGGAGCAAGTACCATTCT3'	5'ATACTAGCATTATGCCTGT3'	247196	247330	156	146	B	B	B	B	B	B	B	B	B	B			B	N	B	B	B	B	N	N	B	B	N	B	N	N	N	N	B	N	N	B	B	B	N	N	B	52
chr3	Py1870	5'GGAATTGTCATGCGTATG3'	5'ACGTTTGACACTCCGTTA3'	375831	375972	144	169	B	B	B	B	B	B	B	B	B	B			B	N	B	–	B	B	N	N	B	B	N	B	N	N	N	N	B	B	N	B	B	B	N	N	B	54.1667
chr3	Py845-2	5'AAGCCATTTGTGTTCCTAA3'	5'ATAATCATTAAAGCGTCGAA3'	415272	415468	192	170	B	B	B	B	B	B	B	B	B	B			B	N	B	B	B	B	B/N	N	B	N	N	B	N	N	N	–	B	–	N	B	B	B	N	–	B	56.8182
chr3	Py1176	5'AGCGTAGCATAAAATTAAGA3'	5'GGTAGTATTATATATTCAGTA3'	444234	444463	253	231	B	B	B	B	B	B	B	B	B	B			B	–	B	B	B	B	-	N	B	N	N	B	N	N	N	N	B	N	N	B	B	B	N	N	B	48
chr3	Py1865	5'TTCGAACATTACAACGGTT3'	5'TTCAGCAATATTTGATATTGT3'	469668	469844	192	207	B	B	B	B	B	B	B	B	B	B			B	N	B	B	B	B	N	N	B	N	N	B	N	N	N	N	B	B	N	B	N	B	N	N	N	44
chr3	Py1428	5'ACTCATTCAGACTATACCA3'	5'ATAAGGTTGATAGTATTAAGA3'	542538	542659	148	119	B	B	B	B	B	B	B	B	B	B			B	N	B	–	B	B	N	N	B	N	N	B	N	N	N	N	B	N	N	N	N	B/N	N	N	B/N	33.3333
chr3	Py1122	5'GCAAACTCGATGAATATTG3'	5'GTCTTTTCACTCAATTGAG3'	581332	581474	165	176	B	B	B	B	B	B	B	B	B	B			B	N	B	B	B	B	N	N	B	N	N	B	N	N	B	N	B	B	N	N	N	B	B	N	N	48
chr4	Py141	5'ATCCTTGGAACTTCTACAA3'	5'AAGGTAAAGCGGTATTTGA3'	298855	299010	169	194	B	B	B	B	B	B	B	B	B	B			N	B	N	B	B	B	B	B	N	B	B	B	B/N	B/N	B	N	B	B	N	N	N	N	B	B	B	64
chr4	Py1414	5'AACAAAACAGGTAGCAACA3'	5'ATCATGGTTTATATTCACAG3'	339280	339486	267	134	B	B	B	B	B	B	B	B	B	B			N	B	B/N	B	B	B	B	B	B	B	B	B	B/N	B/N	B	B/N	B	N	N	N	N	B/N	B	B	B/N	64
chr4	Py1578	5'TAAAGGAACCTTCTATGTAA3'	5'AAATATCGAATTAGGAGGAA3'	348807	349007	221	295	B	B	B	B	B	B	B	B	B	B			N	B	N	B	B	N	B	B	B	B	B	B	B/N	B/N	B	B/N	B	B	N	B/N	N	B/N	B/N	B	B/N	66
chr4	Py1873	5'CATTAAACCAACATGGGAT3'	5'GCAAATAAAACAGCTTGTC3'	398077	398269	213	197	B	B	B	B	B	B	B	B	B	B			N	B	N	B	B	N	B	B	B	B	B	B	B	B	B	N	B	B	N	N	N	B	B	B	N	68
chr4	Py1758	5'ATGTTCGAAAAAGTCCACA3'	5'CAATGGATTGTTTACCGTT3'	420231	420348	174	185	B	B	B	B	B	B	B	B	B	B			N	B	N	B	B	N	B	B	B	B	B	B	B/N	B/N	B	N	B	B	N	N	N	N	N	B	N	56
chr4	Py529-3	5'AGCAAAACAAACTCATGGA3'	5'CATTTTGAATTTTGGTAGTTA3'	433525	433656	150	176	B	B	B	B	B	B	B	B	B	B			N	B	N	B	B	N	B	B	B	B	B	B	B/N	B/N	B	N	B	B	N	N	N	N	B/N	B/N	N	56
chr4	Py642	5'ACAACGTATCAAAAGGGTT3'	5'GACTATCTCGAGGTTCTT3'	454203	454339	153	186	B	B	B	B	B	B	B	B	B	B			N	B	N	–	B	N	B	B	B	B	B	B	B/N	B/N	B	N	B	B	N	N	N	N	B/N	B/N	N	58.3333
chr4	Py1077-2	5'GTGTAATAGCTATATCGCT3'	5'GAATATGTGTTGGATCGGA3'	615789	615974	202	218	B	B	B	B	B	B	B	B	B	B			N	B	N	B	B	N	B	B	B	B	N	B	B/N	B/N	B	N	B	B	N	N	N	N	B	B	N	56
chr4	Py881	5'TCGTTTGCACATTCGTCA3'	5'ATAAAGTATTAGAAACCTTAC3'	624277	624457	189	162	B	B	B	B	B	B	B	B	B	B			N	B	N	B	B	N	B	B	B	B	N	B	B/N	B/N	B	B/N	B	B	B/N	N	B/N	B/N	B	B/N	N	62
chr4	Py1507	5'TTTCCTGAAAGTGGGGAT3'	5'TTTAGAGATCAGATTGGAAT3'	683615	683730	110	148	B	B	B	B	B	B	B	B	B	B			B	B	N	B	B	N	B	B	B	B	N	B	B/N	B/N	B	B/N	B	B	B/N	B	B/N	B/N	B	B	B/N	74
chr4	Py994	5'TCATTCTCCGTTTCAGCA3'	5'ATATTGGAATGGGCATACA3'	743502	743736	246	102	B	B	B	B	B	B	B	B	B	B			B	B	B/N	B	B	B/N	B	B	B	N	N	B	B/N	B/N	B	B/N	B	B	B/N	N	N	B/N	B/N	B/N	B/N	64
chr4	Py1404	5'TAGGGAACAAAATAAAGCAA3'	5'TTATTTTGTTACATGAATGTTA3'	779385	779568	211	246	B	B	B	B	B	B	B	B	B	B			B	B	B	B	B	B/N	B	B	B	N	N	B	B	B	B	B/N	B	B	N	N	N	B	B/N	B/N	N	70
chr4	Py2181	5'ATATTGTGTAAAAGTATTGCT3'	5'AATAAATGTATATGCAATTTGT3'	850756	850883	136	165	B	B	B	B	B	B	B	B	B	B			B	B	N	B	B	N	B	B	B	N	N	B	B/N	B/N	B	B	B	B	N	N	N	B	B	B	N	64
chr5	Py1406-2	5'AATTGGTGAGTTATCCATG3'	5'AGGTTGATTGGATGAACC3'	367167	367327	174	209	B	B	B	B	B	B	B	B	B	B			N	B	B	N	N	N	N	N	N	B	N	N	B	B	N	N	N	B	N	B/N	B/N	N	B/N	B	N	34
chr5	Py617-2	5'GAACAACTCGGTGTACAT3'	5'ATTCTGGTTGGACTCGTT3'	388321	388515	247	198	B	B	B	B	B	B	B	B	B	B			N	B	N	-	N	N	N	N	N	B	N	N	B	B	N	B/N	N	B	N	B/N	B/N	N	B/N	B	B/N	35.4167
chr5	Py1490	5'CTTTCTATTAAACCATACTC3'	5'AGGGTTGTATATTACTAACC3'	432699	432855	180	164	B	B	B	B	B	B	B	B	B	B			N	B	N	N	N	N	N	N	N	B	N	N	B	B	N	B	N	B	N	B	B	N	B	B	N	40
chr5	Py2044	5'AAATAAACATATTCTTATTACC3'	5'CGAAAATTTGGGATTGAATC3'	567780	567914	110	98	B	B	B	B	B	B	B	B	B	B			N	B	N	N	N	N	N	N	N	B	N	N	B	B	N	B	N	B	B	B	B	N	B	B	N	44
chr5	Py2322-2	5'AAGAAAGCCTTACGATCAA3'	5'AAATGTGTGCAAACGAAGA3'	600207	600380	205	191	B	B	B	B	B	B	B	B	B	B			N	N	N	N	N	N	N	N	N	B	B	N	B	B	N	B	N	B	N	B/N	B/N	N	B/N	B/N	B/N	34
chr5	Py1788	5'GATGCTAAAATAGAATTAGC3'	5'TGGTAATTTCGATTATCAGT3'	1021685	1021828	158	228	B	B	B	B	B	B	B	B	B	B			N	N	N	N	N	B	N	N	N	B	B	B/N	B	B	N	B/N	N	B	N	B/N	B/N	N	B/N	B/N	B/N	38
chr5	Py1788-3	5'TCCATTTCGTGGAAATACT3'	5'TATGTAGAATCGTTAAGTAC3'	1017563	1017660	134	86	B	B	B	B	B	B	B	B	B	B			N	N	N	N	N	B	N	N	N	B	B	N	B	B	N	N	N	B	N	N	N	N	B	N	N	28
chr6	Py1539	5'ATGGCATAGACATTCATCA3'	5'AAACGTTTTGGTATCCACA3'	256873	256976	116	162	B	B	B	B	B	B	B	B	B	B			B	B	N	B	N	B	N	N	N	N	N	B	B	B	N	B	B	–	N	–	B/N	B	B/N	B	B/N	54.3478
chr6	Py265	5'ATATATGAATGCATTTACACA3'	5'TATTATATCTATAATGTGATGA3'	324565	324725	199	170	B	B	B	B	B	B	B	B	B	B			B	B	B/N	B	N	B	N	N	N	N	N	B	B	B	B	B	B	–	B/N	B/N	B	B	B	B	B	68.75
chr6	Py2311	5'AGCCTGATCGGAAATCCA3'	5'GCCTTAACTTTATATGCACA3'	510254	510425	204	144	B	B	B	B	B	B	B	B	B	B			B	B	B/N	B	N	B	N	N	N	N	N	B	B	B	B/N	B	B	N	B/N	B	B/N	B	B/N	B	B/N	60
chr6	Py1006	5'AGCAAGATGAGTAGCTAC3'	5'CAGAGCTTAAGTAGTTGC3'	544888	545044	170	134	B	B	B	B	B	B	B	B	B	B			B	B	B/N	B	N	B	B	N	N	N	N	B	B	B	N	B	B	–	N	B	N	B	B	B	B/N	62.5
chr6	Py152	5'TTCTCATGTATGTCCTAGA3'	5'GATATATGTGACTAGCCAA3'	667287	667444	171	206	B	B	B	B	B	B	B	B	B	B			B	B	N	B	B	N	B	N	N	N	N	B	B/N	B/N	N	B	B	N	N	B/N	N	B/N	N	B	N	44
chr6	Py1685	5'AAAATTTAATCTTATCTCCGT3'	5'ATGTGTTACTCATGCGAC3'	724595	724739	154	117	B	B	B	B	B	B	B	B	B	B			B	B	B	B	N	B	B	N	N	N	N	B/N	B	B	N	B	N	N	B/N	B	B/N	B	B	B	B/N	60
chr6	Py1925	5'ATTATGTGATCTAGGATACA3'	5'GCTTAGTGGAGAACGTCA3'	853485	853608	137	112	B	B	B	B	B	B	B	B	B	B			B	B	N	B	N	B	–	N	N	N	N	N	B	N	N	N	B	N	N	N	N	N	N	N	N	25
chr6	Py2699	5'AACATTTCGCAACATAGAC3'	5'CTGCAAAATAGTGCTACAA3'	957582	957754	174	163	B	B	B	B	B	B	B	B	B	B			B	B	N	B	N	B	B	N	N	N	B	N	B	N	N	B	B	N	N	B	N	B	N	B	N	48
chr6	Py2653	5'TTAAGATAACCAGATATGGA3'	5'GTGTACCAGTTATGGAATG3'	1087166	1087302	153	133	B	B	B	B	B	B	B	B	B	B			B	B	B/N	B	N	B	B	N	N	N	B	N	B	N	B/N	B	B	N	B/N	B	N	B	B/N	B	B/N	58
chr7	Py174	5'AATTCAACGCCAATACCAA3'	5'GATCCCAGTAGCATTACA3'	306735	306838	118	103	B	B	B	B	B	B	B	B	B	B			N	N	N	N	N	B	N	B	N	N	N	B	B	B	N	B	B	B	B	B	B	B	N	B	B	56
chr7	Py1352	5'GACTTAAAATGTAGTTCAAG3'	5'ATGAATCCACTGACTTCG3'	317759	317992	247	358	B	B	B	B	B	B	B	B	B	B			N	N	N	N	N	B/N	N	B	N	N	N	B/N	B/N	B/N	B	B/N	B	B	B/N	B/N	B/N	B	B/N	B/N	B/N	42
chr7	Py516	5'TGGCACATATCCATTTTTC3'	5'CATGTGTAACTACATTAATC3'	393363	393516	157	181	B	B	B	B	B	B	B	B	B	B			N	N	N	N	N	N	N	B	N	B	N	N	B/N	N	N	N	B	B	N	B	B	B	N	N	N	30
chr7	Py742	5'ATATCCAGCACATTCGTC3'	5'GACAAGAAATTACTCAGTC3'	468979	469203	211	238	B	B	B	B	B	B	B	B	B	B			N	N	N	N	N	N	N	B	N	B	N	N	B/N	N	N	N	B	B	N	B/N	B	B	N	N	N	28
chr7	Py1277	5'TAAGCAGCTCAAACGAGT3'	5'TTACAATCCCTAAACGTGT3'	518244	518378	248	193	B	B	B	B	B	B	B	B	B	B			N	N	N	N	N	B	N	B	N	B	N	B/N	B/N	B/N	B/N	B/N	B	B	B	B/N	B/N	B	B/N	B/N	B/N	44
chr7	Py1938	5'GTAAAGGAACTTTGTGAAG3'	5'TTCGGTTGCAATAATAGCT3'	475734	475841	226	249	B	B	B	B	B	B	B	B	B	B			N	N	N	N	N	N	N	B	N	B	N	N	B/N	N	N	N	B	B	N	B	B	B	N	N	N	30
chr7	Py627	5'ATACATATAAGCTGCTACAA3'	5'TAATGTGTGCAAATATGTGA3'	671371	671485	124	108	B	B	B	B	B	B	B	B	B	B			N	N	N	N	N	N	N	B	N	B	N	N	B	N	N	N	B	B	N	B	B	B	B	B	B	44
chr7	Py1798-2	5'TACCTTTCTTAATTTGGAGT3'	5'ATATGTTCTACTTTTTCAACT3'	702754	702927	180	157	B	B	B	B	B	B	B	B	B	B			N	N	N	N	N	N	N	N	N	B	N	N	B	N	N	N	B	B	N	B	B	B	B/N	B/N	B/N	34
chr7	Py150	5'TGGATACCTCTTCATATAG3'	5'AAATTGTGTAAGTTTACAACA3'	740196	740341	142	173	B	B	B	B	B	B	B	B	B	B			N	N	N	N	N	N	N	N	N	N	N	N	N	N	N	N	B	–	N	B	B	B	B	B	B	29.1667
chr7	Py1325-2	5'TTCAGGGTAGAAATATTCAT3'	5'CTACATTATCCTCACAAAC3'	863163	863306	186	177	B	B	B	B	B	B	B	B	B	B			N	N	N	N	N	N	N	N	N	N	N	B/N	N	N	N	N	B	N	N	B/N	B/N	B/N	B/N	B/N	B/N	18
chr7	Py943	5'AATATGTTCACTCTAGTACA3'	5'GTTATAGTGCGAATTTACG3'	918675	918865	226	197	B	B	B	B	B	B	B	B	B	B			N	N	N	B/N	N	N	N	N	N	N	N	N	N	N	N	N	B	B	B	B	B	B	B/N	B	B	36
chr7	Py1957	5'TGTATAAGTTTTGCGTATGT3'	5'AAGCCTTATTCAATCATGG3'	966810	966942	153	125	B	B	B	B	B	B	B	B	B	B			N	N	N	N	N	N	N	N	N	N	N	B/N	N	B/N	N	B/N	B	B	B/N	B	B	B	B/N	B	B	38
chr8	Py187	5'TGCATTTTAAACGAATAGCA3'	5'GTATATCAACACTAATAATGG3'	192272	192454	179	188	B	B	B	B	B	B	B	B	B	B			B	B	N	B	B	N	N	N	B	N	B	B	N	N	B	B	N	B	N	B	B	B	B/N	B/N	B	60
chr8	Py2000	5'ATGCTTTGTAACGCATACA3'	5'TCTTTTTGGTACATATTCCA3'	269722	269881	145	311	B	B	B	B	B	B	B	B	B	B			B	B	N	B	B	N	N	N	B	N	B	B	N	B/N	B/N	B	N	B/N	N	B/N	B	B	B/N	N	B/N	52
chr8	Py470	5'TTTGCACACAAATATAAGGA3'	5'TTATGAACGTGTTAAGGTAA3'	559113	559364	277	255	B	B	B	B	B	B	B	B	B	B			B	B	N	B	B	N	N	N	B	N	N	B	B	N	B	B	N	B	N	B	B	B	B	B	B	64
chr8	Py1983	5'AATATGCGTATACTGGTGA3'	5'GAGATAAGCATCTTTTTGC3'	591193	591353	184	125	B	B	B	B	B	B	B	B	B	B			B	N	N	B	B	N	N	N	B	N	N	B	B	B/N	B	B	N	B	N	B	B	B	B	B/N	B/N	58
chr8	Py658	5'CAATCGATCAATATCTCGA3'	5'GTATCAATCAAAATGTTCAC3'	775448	775587	139	168	B	B	B	B	B	B	B	B	B	B			B	N	B/N	B	B	N	N	N	B	N	N	B	B	B	B	B	N	B	N	B	B	B	B	B	B	66
chr8	Py348	5'GTATACGCGCAAAGTGGA3'	5'TCCTGGTTAGCTCTATGA3'	810350	810518	197	164	B	B	B	B	B	B	B	B	B	B			B	N	N	N	N	B	N	N	B	N	N	B	B	B/N	B	B	N	B	N	B	B	B	B	B	B	54
chr8	Py2578	5'AAGTTCTCATTCCATACAC3'	5'GTTTATTACATCGTTCGGA3'	867205	867419	231	219	B	B	B	B	B	B	B	B	B	B			B	N	N	B	B	N	N	N	B	N	N	B	B	N	B	B	N	B	N	B	B	B	B	B	B	60
chr8	Py2370	5'ATTCATTTGTATATTCCCATT3'	5'TTATCCAACGGTGTTTTATT3'	923123	923296	183	164	B	B	B	B	B	B	B	B	B	B			B	N	N	B	B	N	N	N	B	N	N	B	B	B/N	B	B	N	B	N	B	B	B	B	B	B	62
chr8	Py1687	5'GTGTCATTTACACGATACA3'	5'GTGTGCAGTCTTTGAATAG3'	945126	945273	157	240	B	B	B	B	B	B	B	B	B	B			B	N	B	B	B	B/N	N	N	B	N	N	B	B	B	B	B	B/N	B	B/N	B	B	B	B	B	B/N	72
chr8	Py1448	5'CATGATTCTAAAACATTTTCA3'	5'GCAAAGTGTGAATACTATG3'	1015650	1015779	124	139	B	B	B	B	B	B	B	B	B	B			B	N	N	B	B	N	N	N	B	N	N	B	B	N	B	B	N	B	N	B	B	N	B	B	N	52
chr8	Py50	5'ACCATATATTTTACATATTCC3'	5'TTTTGAGACCATCGTGAC3'	1039666	1039820	162	147	B	B	B	B	B	B	B	B	B	B			B	N	N	B	B	N	N	N	B	N	N	B	B	B/N	B	B	N	B	N	B	B	B	B	B	N	58
chr8	Py1170	5'TACGTGAATACCCTTGTG3'	5'TCATACACACAAAATGAGC3'	1267453	1267643	157	213	B	B	B	B	B	B	B	B	B	B			B	N	N	B	B	N	N	N	B	N	N	B	B	N	B/N	N	N	B	N	B	B	B/N	B	B	N	48
chr8	Py1879	5'TAACAATTGTATTGGTATGTA3'	5'ATTATTATTAACAATATTGGGA3'	1288243	1288497	226	270	B	B	B	B	B	B	B	B	B	B			B	N	N	B	B	N	N	N	B	N	N	B	B	N	B	N	N	B	N	B	B	–	B	B	N	50
chr8	Py2669	5'TTAACACTGACAATGCTGA3'	5'TAGTTCTGTACGCATGCT3'	1409309	1409406	167	180	B	B	B	B	B	B	B	B	B	B			B	N	N	B	B	N	N	N	B	N	N	B	B	B/N	B	N	N	B	N	B	B	B	B	B	N	54
chr8	Py2032-2	5'GAAGTATTTCCTATTTCCC3'	5'CATCATTTTCTGTTTGTGTT3'	1460319	1460430	109	127	B	B	B	B	B	B	B	B	B	B			B	N	N	B	B	N	N	N	B	N	N	B	B	N	B	N	N	B	N	B	B	N	B	B	N	48
chr8	Py1654	5'TGACAACAATGGTAACTCT3'	5'TCGTTTCAATAAGGTCATC3'	1470500	1470674	193	247	B	B	B	B	B	B	B	B	B	B			B	N	N	B	B	N	N	N	B	N	N	B	B	B/N	B	N	N	B	N	B	B	B/N	B/N	B	N	50
chr9	Py2857	5'GGGTTTTAGGAGATAAGC3'	5'TATTCAGAGTTTGCTACCA3'	313296	313438	187	125	B	B	B	B	B	B	B	B	B	B			B	B	N	N	N	N	B	B	N	B	B	B	B/N	B/N	N	B	N	B	N	B	B	B/N	N	B/N	B/N	54
chr9	Py718	5'CACTTGATCTTTCCAACC3'	5'TGTTGAAATTGAAGAATCAC3'	358856	358983	118	179	B	B	B	B	B	B	B	B	B	B			B	B	N	N	N	N	B	B	N	B	B	B	B/N	B/N	N	B	N	B	N	B	B	B	N	N	N	52
chr9	Py982	5'GGAAAGGATGAAATTGAAG3'	5'GCAATAAGTTTAAGAGATAG3'	432701	432839	151	164	B	B	B	B	B	B	B	B	B	B			B	B	N	N	N	N	B	B	N	B	B	B	N	N	N	B	N	B	N	B	B	B	N	B	N	52
chr9	Py148	5'AGATTCAAGTACAAGGTCA3'	5'CTTTAGCTAGTCATCGTC3'	498370	498643	294	278	B	B	B	B	B	B	B	B	B	B			B	N	N	N	N	N	B	B	N	B	B	B	B	B	N	B	N	B	N	B	B	B	N	B	B	60
chr9	Py1575	5'AATGAACTCTTTGTCTCGA3'	5'GGCTATTACTGTCTATCAA3'	600035	600204	185	173	B	B	B	B	B	B	B	B	B	B			B	N	N	N	N	N	B	B	N	B	B	B	B	B	N	B	N	B	N	B	B	B	N	B	B	60
chr9	Py526	5'CCAAAGAATGGATGTGAG3'	5'CATCTTCGTTACTTAAACC3'	725353	725516	177	163	B	B	B	B	B	B	B	B	B	B			B	N	N	N	N	N	B	B	N	B	B	B	B	B	N	B	–	–	N	B	B	B	N	B	B	60.8696
chr9	Py1632	5'AGGTGTTAGTAAAGTTAATC3'	5'CATTTTGATTTAAACTCAGG3'	887270	887419	141	120	B	B	B	B	B	B	B	B	B	B			B	N	N	N	N	N	B	B	N	B	B	B	B	B	N	B	N	B	N	B	B	B/N	N	B	B	58
chr9	Py762	5'ACAGGTTGGCTACATCAA3'	5'TAATGCCAATGATAGGCAA3'	954900	955120	247	266	B	B	B	B	B	B	B	B	B	B			B	N	N	N	N	N	B	B	N	B	B	B	B	B	N	B	N	B	N	B	B	B	N	B	N	56
chr9	Py219	5'ATGAACGCCACCAGTTGA3'	5'ATATGTTCCTACAAATGTAC3'	1058075	1058280	241	308	B	B	B	B	B	B	B	B	B	B			B	N	N	N	N	N	B	B	N	B	B	B	B/N	N	N	B	N	B	N	B	B	B	N	B	B	54
chr9	Py1659	5'GAATCACGAAAGCAAAGAA3'	5'CCAAGTTTATATCCTTACTA3'	1071591	1071724	154	193	B	B	B	B	B	B	B	B	B	B			B	N	N	N	N	N	B	B	N	B	B	B	B/N	B/N	B/N	B	N	B	N	B	B	B	N	B	B	58
chr9	Py1286	5'GGAACTGTAGTAAGAACG3'	5'AGAGATGAATGTAATATGGA3'	1153602	1153704	115	140	B	B	B	B	B	B	B	B	B	B			B	N	N	N	N	N	B	B	N	B	B	B	N	N	N	B	N	B	N	B	B	B	N	B	B	52
chr9	Py1041	5'TGAAATGTCATTTAAGTGGT3'	5'TAATAATCCATTCGAAAAATG3'	1224229	1224402	178	195	B	B	B	B	B	B	B	B	B	B			B	N	N	N	N	N	B	B	N	B	B	B	N	N	N	B	N	B	N	B	B	B	B	B	B	56
chr9	Py1385	5'AGCCAAGCAAGAAACAGA3'	5'TTATGTACTTCTTCTCTGTA3'	1262406	1262511	106	140	B	B	B	B	B	B	B	B	B	B			B	N	N	N	N	N	B	B	N	B	B	B	N	N	N	B	N	B	N	B	B	B/N	B	B	B	54
chr9	Py826	5'AATGTGCTTCATAAACATGT3'	5'TATACATGTAAAGACGTGTT3'	1426427	1426604	192	178	B	B	B	B	B	B	B	B	B	B			B	N	N	N	N	N	B	B	N	B	B	B	N	N	N	B	N	B	N	B	B	B	B	B	B	56
chr9	Py191	5'GCATGACATGACAGATAAT3'	5'CAATAGTACTGCCCCAAA3'	1584262	1584425	148	174	B	B	B	B	B	B	B	B	B	B			B	N	N	N	N	N	B	B	N	B	B	B	B/N	B/N	N	B	N	B	N	B	B	B	B/N	B	B	58
chr9	Py1885-2	5'TCCACTACCTTAGCCACA3'	5'ACGTCTACAATAGAAGGAA3'	1697419	1697522	108	128/100/80	B	B	B	B	B	B	B	B	B	B			B	N	N	N	N	N	B	B	N	B	B	B	B	B	N	N	B	B	N	B	B	B	B	B	B	64
chr10	Py332-2	5'TATTACACAGCTAGGCAG3'	5'CGCAATATTGTGTTATTACA3'	736186	736275	98	108	B	B	B	B	B	B	B	B	B	B			B	N	B	B	B	B	B	N	N	N	B	B	B	B	B	B	N	B	N	B	B	B	B	B	N	72
chr10	Py280	5'ATTAAAGGCCTTATGCACA3'	5'TTACATCATTAGTATTGGCA3'	880918	881027	124	167	B	B	B	B	B	B	B	B	B	B			B	N	B	B	B	B	B	N	N	N	B	B	B	B	B	B	N	B/N	N	B	B	B	B	B	N	70
chr10	Py1836	5'CTTACTATTCGCAAAGTTG3'	5'ATCTTCTTGTAGGTTTCGA3'	952886	953057	163	123	B	B	B	B	B	B	B	B	B	B			B	N	B	B	B	B	B	N	N	N	B	B	B	B	B	B	N	N	N	B	B	B	B	B	N	68
chr10	Py5-2	5'GGCATATTCATTATCTGCA3'	5'TTATTGGGCTTATTCCCAA3'	969512	969655	159	113	B	B	B	B	B	B	B	B	B	B			B	N	B	B	B	B	B	N	N	N	B	B	B	B	B	B	N	N	N	N	B	B	B	B	N	64
chr10	Py1597	5'AACACATTTGTATAAACAAAC3'	5'AGTAATATTGTTATAAGTCCA3'	1079729	1079924	228	203	B	B	B	B	B	B	B	B	B	B			B	N	B	B	B	B	B	N	B	N	B	B	B	B	B	B	N	N	N	B	B	B	B/N	B	N	70
chr10	Py493	5'GACACTCACTTTTCAATAG3'	5'TTCTCCATAAGACGATTCA3'	1459513	1459700	202	193	B	B	B	B	B	B	B	B	B	B			B	N	B	B	B	B	B	B	B	N	B	B	B	B	N	B	N	N	N	B	B	B	B	B	N	72
chr10	Py2299	5'TATTGATTAGCTTTCCATTC3'	5'TATTTTTGTGGAGGCAGTT3'	1479789	1479942	175	146	B	B	B	B	B	B	B	B	B	B			B	N	B	B	B	B	B	B	B	N	B	B	B	B	B	B	N	–	N	B	B	B	B	B	N	79.1667
chr10	Py920	5'GGCACAAATACAAGTAGG3'	5'TAATGTTTGTTCGACTCAC3'	1591332	1591502	214	164	B	B	B	B	B	B	B	B	B	B			B	N	B	B	B	B	B	B	B	N	B	B	B	B	B	B	N	N	N	N	B	B	B/N	B	N	70
chr10	Py1672	5'CTTTTTCTGAACTAGCTAC3'	5'ATATACAAATTGTGATATAGG3'	1612796	1613028	254	211	B	B	B	B	B	B	B	B	B	B			B	N	B	B	B	B	B	B	B	N	B	B	B	B	N	B	N	B/N	N	B	B	B	B	B	N	74
chr10	Py2469	5'AGGGGAAATCAAAATTGGA3'	5'CGTTTCTTACAACGCTCA3'	1621470	1621647	242	138	B	B	B	B	B	B	B	B	B	B			B	N	B	B	B	B	B	B	B	N	B	B	B	B	B	B	N	B/N	N	B	B	B/N	B/N	B	B/N	76
chr11	Py1432	5'ACCCTTAATTAAAGGAAGC3'	5'AGAGAGAGAAATTGTAATTC3'	276147	276281	150	126	B	B	B	B	B	B	B	B	B	B			N	N	N	N	B	N	N	B	N	N	B	B	N	B	N	B/N	N	B/N	N	B	B/N	N	B/N	B	B/N	38
chr11	Py1318	5'CTGAACATATTTATTTTGGC3'	5'CTCATTCCACTTTTGTGAT3'	416160	416310	178	125	B	B	B	B	B	B	B	B	B	B			N	N	N	N	B	N	N	B	N	N	B	B	N	B	B/N	B	N	B/N	N	B	B	B/N	B/N	B	B/N	46
chr11	Py1655	5'GTAGAACAAATGAACCCAA3'	5'AGTGGCGTCATTTTGTAAA3'	482096	482237	158	146	B	B	B	B	B	B	B	B	B	B			B	N	N	N	B	N	N	B	N	N	B	B	N	B	B/N	B	B/N	N	N	N	B	N	B/N	B	N	42
chr11	Py928	5'TTTTAGATTGACATTAGTCTT3'	5'CGCACACTATATATTACTG3'	507522	507694	196	179	B	B	B	B	B	B	B	B	B	B			B	N	N	N	B	N	N	B	N	N	B	B	N	B	N	B	N	N	N	B	B	N	B	B	B	48
chr11	Py1213	5'AGGAGGGAACAATAGGTA3'	5'TTGTCTGATAACATTGAATC3'	539864	540019	181	153	B	B	B	B	B	B	B	B	B	B			B	N	N	N	B	B/N	N	B	N	N	B	B	N	B	N	B	N	B	N	B	B	B	B	B	B	58
chr11	Py1418	5'TTACTGTCTATATATCACGT3'	5'AATAGACGTGCATATGGC3'	655208	655405	220	237	B	B	B	B	B	B	B	B	B	B			B	N	N	N	B	N	B/N	B	N	N	B	B	N	B	B	B	N	B	N	B/N	B	B	B	B	B	60
chr11	Py549	5'TTCTATGCTCTAAGAATGC3'	5'GATACAAACAAGGACTCAT3'	697746	697906	183	154	B	B	B	B	B	B	B	B	B	B			B	N	N	N	B	N	N	B	N	N	B	B	N	B	N	B	N	N	N	B	B/N	B/N	B/N	B	B/N	44
chr11	Py555	5'CATTCAATCAGGTAGCCA3'	5'CAAGGAGCAAATACTAAGA3'	751050	751166	135	164	B	B	B	B	B	B	B	B	B	B			B	N	N	N	B	N	N	B	N	N	B	B	N	B	N	B	N	N	N	B	N	N	N	B	N	36
chr11	Py972	5'AAATGCCTGAACGTTCATA3'	5'AAAGGTATGTCTACGCGA3'	840666	840799	162	221	B	B	B	B	B	B	B	B	B	B			B	N	N	N	B	N	N	B	N	N	B	B	N	B/N	N	B/N	N	B/N	N	B/N	B/N	B/N	B/N	B/N	B/N	38
chr11	Py2083	5'AGTATTTGCTTGTGCTTGA3'	5'TATATGGACAATAGATATGG3'	940005	940139	119	141	B	B	B	B	B	B	B	B	B	B			N	N	N	N	B	N	N	B	N	N	N	B	N	B	N	B	N	N	N	B	N	N	N	B	N	28
chr11	Py1257	5'AAACACCTGATAATGACGA3'	5'GTATTTTGATAGCAACTGG3'	1014431	1014559	150	189	B	B	B	B	B	B	B	B	B	B			N	N	N	N	B	N	N	B	N	N	N	B	N	B	N	B	N	N	N	B	B	N	B	B	N	36
chr11	Py559	5'TGGGGAATATTCAATAAAAC3'	5'TAGGAACCTTTGGGTTATT3'	1031636	1031827	193	176	B	B	B	B	B	B	B	B	B	B			N	N	N	N	B	N	N	B	N	N	N	B	N	B	N	B	N	N	N	–	B	B	B	–	B	39.1304
chr11	Py563	5'TCAATTCATACATGCTTGC3'	5'TCTATGCCCTTACGCCTA3'	1082034	1082208	188	163	B	B	B	B	B	B	B	B	B	B			N	N	N	N	B	N	N	B	N	N	N	B	N	B	N	B	N	N	N	B	B	B	B	B	N	40
chr11	Py1249	5'TTCGGCACCGTTATGCAT3'	5'CCTATAATGACGATGGAC3'	1234218	1234393	187	213	B	B	B	B	B	B	B	B	B	B			N	N	N	N	B	N	N	B	N	N	N	B	N	B	N	B	N	N	N	B	B	B	B	B	N	40
chr11	Py1694	5'TTGTTGTTATCCGAAACGA3'	5'TTTGGTGTATTATGATAACC3'	1285961	1286099	146	133	B	B	B	B	B	B	B	B	B	B			N	N	N	N	B	N	N	B	N	N	N	B	N	B	N	B	N	N	N	B	B	B	B	N	N	36
chr11	Py263	5'TGGAAGCATCACTTTTTGT3'	5'GTGCTTGACGATCTGATT3'	1639411	1639541	152	141	B	B	B	B	B	B	B	B	B	B			N	N	N	N	B	N	N	B	N	N	N	B	N	B	N	N	N	N	N	B	B	N	N	N	B/N	26
chr11	Py860	5'AATCATAGAAACTAATACTGA3'	5'CTAAAGTTGAAATAATATCTTC3'	1717691	1717872	199	181	B	B	B	B	B	B	B	B	B	B			N	N	N	N	B	N	N	B	N	N	N	B	N	B	N	B	N	N	N	B	B	N	N	N	N	28
chr11	Py956	5'TATGCTGTCAAAATGTGCA3'	5'TATCATCAATGGGGAGTC3'	1752681	1752844	182	241	B	B	B	B	B	B	B	B	B	B			N	N	N	N	B	N	N	B	N	N	N	B	N	B	B/N	B/N	N	B/N	N	B/N	B/N	N	B/N	B/N	B/N	32
chr12	Py1331	5'GGTCAATAATTCGGATTCT3'	5'TAGCACGTTGAATCTGGT3'	258782	258988	216	172	B	B	B	B	B	B	B	B	B	B			N	N	B	N	N	N	B	N	N	N	N	B	N	B/N	B/N	B/N	N	B	N	B/N	B/N	B/N	B	B/N	B/N	36
chr12	Py253	5'AATACAACCATGCAACACT3'	5'TTACTATAACAGGCTACGT3'	273080	273237	157	176	B	B	B	B	B	B	B	B	B	B			N	N	B	N	N	N	B	N	N	N	N	B	N	N	N	B	N	B	N	B	N	N	B	N	N	28
chr12	Py2291	5'AAATTCGAGGCCATCCAA3'	5'GTTATATCTATAGCTCGAG3'	318631	318843	248	234	B	B	B	B	B	B	B	B	B	B			N	N	B	N	N	N	B	N	N	N	N	B	N	N	N	B	N	B	N	N	N	B	B	N	N	28
chr12	sPy337-2	5'GAAAAACTCATATATGAGGA3'	5'CCCTTCTTCAAATGTTAGA3'	350323	350500	190	173	B	B	B	B	B	B	B	B	B	B			N	N	B	N	N	N	B	N	N	N	N	B	N	N	N	B	N	B	N	N	B	B	B	N	N	32
chr12	sPy1005	5'GTGAAGTGCGTTTAGATATT3'	5'ATAATGAAGAAAGGCACCA3'	589180	589326	142	125	B	B	B	B	B	B	B	B	B	B			N	N	B	N	N	N	B	N	N	N	N	B	N	N	N	B	N	–	B	–	B	B	B	N	N	34.7826
chr12	Py2354	5'TCCTATAAACAAAGTAAAAAC3'	5'AATGATGCCTGCATCGAC3'	628811	628912	113	154	B	B	B	B	B	B	B	B	B	B			N	N	B	N	N	N	B	N	N	N	N	B	N	B/N	B	B	N	B	B	B	B	B	B	N	N	46
chr12	Py525	5'GAAGATATTGATAATACCCA3'	5'TTCGTTGTGATTATCCTCA3'	649604	649795	233	218	B	B	B	B	B	B	B	B	B	B			N	N	B	N	N	N	B	N	N	N	N	B	N	N	N	B	N	N	N	N	B	B	B	N	N	28
chr12	Py103	5'AACTGGCATATGTAGTTGA3'	5'TGGGTATGCATATGTTGGT3'	766591	766743	172	112	B	B	B	B	B	B	B	B	B	B			N	N	N	N	N	N	B	N	N	N	N	B/N	N	N	N	B/N	N	B/N	N	B/N	B	N	B	N	N	20
chr12	Py2397	5'ATTTGGTATAGTGCTAGGA3'	5'AGCGAAAACTGTCACGCA3'	775314	775583	260	178	B	B	B	B	B	B	B	B	B	B			N	N	N	N	N	N	B	N	N	N	N	B	N	B/N	N	B	N	B	B/N	B/N	B	B/N	B	B/N	B/N	36
chr12	sPy45	5'GGGCTACTAATTGGAGCT3'	5'TTGTCGATATTTTAAGTGTAT3'	908228	908372	160	136	B	B	B	B	B	B	B	B	B	B			N	N	N	N	N	N	B	N	N	N	N	B	N	N	N	B	N	B	N	N	B	N	B	N	B	28
chr12	Py552	5'TTCGTGTTGGGATACTCT3'	5'TCCTTGAAGAAGTTGATCA3'	966633	966820	216	172	B	B	B	B	B	B	B	B	B	B			N	N	N	N	N	N	B	N	N	N	N	B	N	N	N	B	N	B	N	N	B	N	B	B/N	B/N	28
chr12	Py519	5'CCTAGTGTTATACAATAATC3'	5'AAATATTGAGCGAACTATGA3'	1039133	1039351	241	227	B	B	B	B	B	B	B	B	B	B			N	N	N	N	N	N	B	N	N	N	N	B	N	N	N	B	N	B	N	B	B	N	B	N	N	28
chr12	Py283	5'AATAGTTTATTCACGTATACA3'	5'GTATTTATTATGGAATAATCAC3'	1083397	1083598	198	226	B	B	B	B	B	B	B	B	B	B			N	N	N	N	N	–	B	N	N	N	N	B	N	N	N	B	N	B	N	B	B	N	B	N	N	29.1667
chr12	Py216	5'AAATTAAGATATAGTTGTACC3'	5'GCAATGGAAATAATAGGCA3'	1218528	1218673	123	147	B	B	B	B	B	B	B	B	B	B			N	N	N	N	N	B	B	N	N	B	N	B	N	N	N	B	N	–	N	B/N	B	N	B	N	N	31.25
chr12	Py1753	5'AATTTATCTCTTCGTAGAGT3'	5'ACTCTAATACAGTTCCTTC3'	1343883	1344065	187	150	B	B	B	B	B	B	B	B	B	B			N	N	B	N	N	B	B	N	N	B	N	B	B/N	B/N	N	B	N	B	N	B/N	B/N	N	B	N	N	40
chr12	Py1316-2	5'GCCAGAAAATAGTTACTCG3'	5'CAACTTATGTACATGTATAG3'	1439692	1439867	221	183	B	B	B	B	B	B	B	B	B	B			N	N	B	B	N	B	B	N	N	B	N	B	B	B/N	N	B	N	B	N	B	B	N	B	N	B	54
chr12	Py437	5'CATCACCAACTTGTATTTC3'	5'CCATAATAAAGCAGTTCTC3'	1476404	1476696	296	261	B	B	B	B	B	B	B	B	B	B			N	N	B	N	N	B	B	N	N	B	N	B	B/N	N	N	B	N	B	B	B	B	B	B	B/N	B/N	54
chr12	Py2021-2	5'TCATCGTATTATCTTTAGGT3'	5'AGACGCAAGCAACCTATG3'	1513887	1514062	202	181	B	B	B	B	B	B	B	B	B	B			N	N	B	N	N	N	B	N	N	B	N	B	B	N	N	B	N	B	N	B	B	B/N	B	B/N	B/N	46
chr12	Py2006-2	5'AACGATAGAGCAAACTTCA3'	5'AAGCCAACAAGAGACGTA3'	1610823	1611019	216	182	B	B	B	B	B	B	B	B	B	B			N	N	N	B	N	B	B	N	N	B	N	B	B	N	B	B	N	B	B	B	B	B	B	B	B	64
chr12	Py2260	5'TAGCAGCATATTCCTTGC3'	5'ATGGCTTCTTCCAATAAGT3'	1845390	1845623	212	201	B	B	B	B	B	B	B	B	B	B			N	N	N	B	N	N	B	N	N	B	N	B	B	N	B	B	N	B	B	B	B	B	B	B	B	60
chr13	Py183	5'TATCCTTTGTGTCAGGTAA3'	5'GTGAATAATTGAATAGGTTG3'	502816	502952	155	114	B	B	B	B	B	B	B	B	B	B			B	N	N	B	B	N	B	B	B	B	B	B	N	N	N	B/N	B	N	N	N	B/N	N	B/N	B/N	N	48
chr13	Py116	5'TGCCATATATGCAGAGCT3'	5'GTTATGGAGGATGTTAGTT3'	523335	523603	283	393	B	B	B	B	B	B	B	B	B	B			B	N	N	B	B	N	B	B	B	B	B	B	B/N	B/N	B	B	B	B/N	B/N	B/N	B/N	B/N	B/N	B/N	B/N	68
chr13	Py523-2	5'AACTCTTATGTAATGTATGC3'	5'TCTTAACAAATTTCAAGAGC3'	725934	726094	171	144	B	B	B	B	B	B	B	B	B	B			B	N	N	B	B	N	B	B	B	B	B	B	N	N	B	B	B	B	N	N	B	B	B	B	N	68
chr13	Py521	5'TGGACTACATGGTAAGCA3'	5'TCGATGTGTAGGATGTTC3'	818081	818257	195	207	B	B	B	B	B	B	B	B	B	B			B	N	N	B	B	B	B	B	B	B	B	B	N	B	B	B	B	B	N	N	B	B	B	B	N	76
chr13	Py2173-2	5'TGTTCGGTCAATCAGGTT3'	5'TTGGCTCCTCCATTCACT3'	916689	916884	262	226	B	B	B	B	B	B	B	B	B	B			B	N	N	B	B	B	B	B	B	B	B	B	B/N	B	B	B	B	B	B/N	B/N	B	B	B	B	B/N	84
chr13	Py2826	5'TACACAACATAAACACGTTA3'	5'ACAAGTTTTATCGATTATTAG3'	933595	933836	257	317	B	B	B	B	B	B	B	B	B	B			B	N	N	B	B	B	B	B	B	B	B	B	B/N	B/N	B	B	B	B	N	B/N	B/N	B/N	B/N	B/N	N	70
chr13	Py213	5'TTGTATGATTATGTTTTCCG3'	5'ATTAAAGGTAGGGTTTCCA3'	1116445	1116570	126	113	B	B	B	B	B	B	B	B	B	B			B	N	N	B	B	B	B	B	B	B	B	B	N	B/N	B	B	B	B	N	N	B	B	B	B	N	74
chr13	Py1252	5'GATGAAATTGTTGCATGCT3'	5'GCAATACCAATTAATGCAG3'	1230694	1230832	135	147	B	B	B	B	B	B	B	B	B	B			B	N	N	B	B	B	B	B	B	B	B	B	N	B	B	N	B	B	N	N	B	B	B	B	N	72
chr13	Py2513	5'CATTGTTAATAATTTGTGTCA3'	5'GTGGTATAATGAAGATCTAA3'	1313140	1313278	157	142	B	B	B	B	B	B	B	B	B	B			B	N	N	B	B	B	B	B	B	B	B	B	N	N	B	B	B	B	N	N	B	B	B	B	N	72
chr13	Py935	5'TAGCTCCCGTTCAGAAAC3'	5'ATCTATGCTGTCCCATGT3'	1398875	1399048	178	167	B	B	B	B	B	B	B	B	B	B			B	N	N	B	B	B	B	B	N	B	B	B	B/N	B	B	B	B	B	N	B	B	B	B	B	N	78
chr13	Py2096	5'TTCCTGGTAAAGTCATTGA3'	5'TACCATATTATCGTCATCTA3'	1601953	1602086	142	169	B	B	B	B	B	B	B	B	B	B			B	N	N	B	B	B	B	B	N	B	B	B	N	B	B	N	B	B	N	B	B	B	B	B	B	76
chr13	Py2609	5'CTCATATTTAAGTTTTTCTCT3'	5'TAGGAAGACGATCTCGCT3'	1763306	1763486	193	172	B	B	B	B	B	B	B	B	B	B			B	N	N	B	B	B	N	B	B	B	B	B	N	B	B	N	B	B	N	B	B	B	B	B	B	76
chr13	Py1084	5'GCATATCCAGTGACGCTA3'	5'CAATCGATTTGGGTGCTA3'	1831458	1831617	178	221	B	B	B	B	B	B	B	B	B	B			B	N	N	B	B	B	N	B	B	B	B	B	N	B	B	N	B	B	N	B	B	B	B	–	B	75
chr13	Py2401	5'ATAATGGTAAAATAGAGGGT3'	5'AAAACGGTGAGAATAATGAA3'	1852486	1852701	244	218	B	B	B	B	B	B	B	B	B	B			B	N	N	N	B	B	N	B	B	B	B	N	N	B	B	N	B	B	N	B	B	B	N	B	B	64
chr13	Py2486	5'ACTATTACAAACTGGAAATC3'	5'ATATTCCCTTTTGCTTGAC3'	2224459	2224665	224	279	B	B	B	B	B	B	B	B	B	B			B	N	N	N	B	B	N	N	N	B	B	N	B/N	B	B	N	B	B	N	B	B	B	–	B	B	60.4167
chr13	Py2546	5'GTCAAATTATGTTACAAGCA3'	5'ATTTAACTCATCAACATCTG3'	2393503	2393750	262	239	B	B	B	B	B	B	B	B	B	B			B	N	N	N	B	B	N	N	N	B	B	N	N	B	B	N	B	B	N	B	B	B	B	B	B	60
chr13	Py1289	5'GTTAATAAAACAGTATAATCAA3'	5'TCCTTTCTAGCTATGCAC3'	2430401	2430519	156	165	B	B	B	B	B	B	B	B	B	B			B	N	N	N	B	B	N	N	N	B	B	N	N	N	B	B	B	B	N	B	B	B	B	B	B	60
chr13	Py35	5'AATGCTGTAAAATTCTAGGT3'	5'ATAGATTAATCAGAACAAGC3'	2804611	2804737	153	144	B	B	B	B	B	B	B	B	B	B			B	N	N	N	B	B	N	N	N	B	B	B	N	B	B	B	B	B	N	B	B	B	B	B	B	68
chr14	Py828	5'AATTGGAAAAGCTGCTACT3'	5'TAAACAGTTTTGCAACTAGT3'	230075	230350	296	281	B	B	B	B	B	B	B	B	B	B			N	N	B	N	N	N	B	N	N	N	B	B	B	B	N	N	B	N	N	N	N	N	N	N	B	32
chr14	Py602	5'ACGCTAGCAAGTGCTTGA3'	5'ATAGATTTATGCACAAGCAA3'	318908	319031	141	121	B	B	B	B	B	B	B	B	B	B			N	N	B	N	N	N	B	N	N	N	B	B	B	B	N	N	B	N	N	N	B	N	N	N	N	32
chr14	Py893	5'TGACTATCTTCTGCTATAC3'	5'TCAGATCCGAAGATGAAC3'	438839	439265	435	697	B	B	B	B	B	B	B	B	B	B			N	N	B	N	N	N	B	N	N	N	B	B/N	B/N	B/N	B/N	B/N	B	–	N	–	B/N	B/N	N	B/N	N	34.7826
chr14	Py133	5'TTAGCCGCTTTCCATGAC3'	5'TGAAATACCGGTTATACGA3'	664234	664352	136	118	B	B	B	B	B	B	B	B	B	B			N	N	B	N	N	N	N	N	N	N	B	B	B/N	B	B	N	B	N	B	N	B/N	B/N	N	N	N	34
chr14	Py981-2	5'TTTAAGTTATATGAGTTTCCT3'	5'GATCTACGATATCACTAGT3'	745835	745995	171	158	B	B	B	B	B	B	B	B	B	B			N	N	B	N	N	N	N	N	N	N	B	B	N	B	N	N	B	N	N	B	B	B	N	N	N	32
chr14	Py934	5'TTATTTATGAATAAACGCCAA3'	5'ACCAGGCAGCTTTACGAA3'	814000	814175	189	176	B	B	B	B	B	B	B	B	B	B			N	N	B	N	N	N	N	N	N	N	B	B	N	B	N	N	B	N	N	B	B	B	N	N	N	32
chr14	Py2195	5'TGCCCCCTTTTATCACTT3'	5'GCACAGGTTTTAATTATGTA3'	1029336	1029521	188	221	B	B	B	B	B	B	B	B	B	B			N	N	N	N	N	N	N	N	N	N	B	N	N	B/N	N	N	B	–	N	–	B	B/N	N	N	N	17.3913
chr14	Py49	5'CATAGCGATATTATGATAAG3'	5'GTGCCAGTTACATTATAGT3'	1335331	1335499	171	181	B	B	B	B	B	B	B	B	B	B			N	N	N	N	N	N	N	N	N	N	B	N	N	N	N	N	B	N	N	B	B	B/N	N	N	N	18
chr14	Py1718-2	5'AGCAAACTTGACAATTTCAA3'	5'GCAGTTCTCCATTAATTCT3'	1614198	1614401	213	186	B	B	B	B	B	B	B	B	B	B			N	N	N	N	B/N	B	B	N	N	N	B	N	N	B	N	B/N	B	B/N	B/N	B	B/N	B	N	B/N	N	40
chr14	Py589	5'TAGCACATTCGTCGACCT3'	5'ACAAAACAATAGCGCATTG3'	1721218	1721375	180	151	B	B	B	B	B	B	B	B	B	B			N	N	N	N	N	B	B	N	N	N	B	N	N	B/N	N	N	B	N	N	B	N	B	N	N	N	26
chr14	Py1447-3	5'TACATCACCTAATGGTCTA3'	5'AGAGACGAAAAAGATGAAG3'	1972081	1972314	253	296	B	B	B	B	B	B	B	B	B	B			N	N	N	N	N	B	N	N	N	N	B	N	N	B/N	N	B/N	B	N	B/N	B	B	B	B/N	N	N	32
chr14	Py657	5'TTCCTGGCATGGTATTCC3'	5'CTACTTTGACTATTTTGACT3'	2013793	2013963	128	110	B	B	B	B	B	B	B	B	B	B			N	N	N	N	N	B	N	N	N	N	B	N	N	B	B/N	B/N	B	B/N	B/N	B	B/N	B/N	B/N	B/N	B/N	38
chr14	Py142	5'ACAAAACAGAAACATGTTCA3'	5'GTGCATGTAAAAATGATAAC3'	2059893	2060100	226	204	B	B	B	B	B	B	B	B	B	B			N	N	N	N	N	B	N	N	N	N	B	N	N	B	N	N	B	N	N	B	B	B	N	B/N	B	34
chr14	Py2422	5'TTTTTTAAATGCTTAACACGA3'	5'GCATCGAATTAATGCATAAG3'	2181849	2181002	170	136	B	B	B	B	B	B	B	B	B	B			N	N	N	N	N	B	N	N	N	N	B	N	N	B/N	N	N	B	N	N	B	B/N	B	N	B/N	N	26
chr14	Py1991	5'GCACCAAAACGAAACAATA3'	5'CCTGTAAGGGTGAACAAA3'	2349322	2349451	146	124	B	B	B	B	B	B	B	B	B	B			N	N	N	N	N	B	N	N	N	N	B	N	N	B	N	N	B	N	N	B	B	B	N	N	N	28
chr14	Py115	5'CATGCACCAATTTTTTAGTT3'	5'TGGACTTTTAACCAAAAAGT3'	2434599	2434760	172	198	B	B	B	B	B	B	B	B	B	B			N	N	N	N	N	B	N	N	N	N	B	N	N	N	N	N	B	N	N	B/N	B	B	N	N	N	22
chr14	Py815	5'ATAGTCTATGTTACAGAGG3'	5'TGCTTGCATAGTCCTTGA3'	2493322	2493466	178	217	B	B	B	B	B	B	B	B	B	B			N	N	N	N	B	N	N	N	N	N	B	N	N	N	N	–	B	N	N	B	B/N	B/N	N	N	N	20
chr14	Py517-2	5'TTCAAACGTGATATCTCATT3'	5'CGATTAATGTGGAAATATGT3'	2565363	2565512	184	171	B	B	B	B	B	B	B	B	B	B			N	N	N	N	N	B	N	N	N	N	B	N	N	B	N	N	B	N	N	B	B	B	N	N	N	28
chr14	Py353-2	5'TTCTGCAAACAGATGGGA3'	5'TTATATAGTGATGTGTGCTA3'	2573387	2573477	106	98	B	B	B	B	B	B	B	B	B	B			N	N	N	N	N	B	B	N	N	N	B	N	N	B	N	N	B	N	N	B	B	B	N	N	N	32
Note: B, BY265 genotye; N, NSR genotype; B/N, mixed genotype.
