# Supplementary material for: Deaggregation of mutant Plasmodium yoelii de-ubiquitinase UBP1 alters MDR1 localization to confer multidrug resistance
Source: Nat Commun. 2024 Feb 27;15:1774. doi: 10.1038/s41467-024-46006-3 (PMC10899652; doi:10.1038/s41467-024-46006-3)
Supplement: Supplementary file 5 — Supplementary Data 2 [file 41467_2024_46006_MOESM5_ESM.xlsx]

## Sheet: Supplementary Data 2
Protein accession	Number of detected ubiquitination sites (NSR & NSS)	Number of detected ubiquitination sites (NSR)	Number of detected ubiquitination sites (NSS)	Down-regulated sites (NSR/NSS)	Up-regulated sites (NSR/NSS)	Protein description	Name
PY17X_0102100	9	8	8	2	0	PIR protein
PY17X_0102400	3	0	3	2	0	zinc finger protein, putative
PY17X_0104500	8	8	6	0	1	AP2 domain transcription factor, putative	SIP2
PY17X_0104900	4	0	4	1	0	GYF domain-containing protein, putative
PY17X_0106300	19	19	12	0	6	protein KIC1, putative	KIC1
PY17X_0106800	7	7	0	0	3	WD repeat-containing protein, putative
PY17X_0106900	4	3	3	0	1	coatomer alpha subunit, putative
PY17X_0107500	6	6	4	0	1	G-protein associated signal transduction protein, putative
PY17X_0109000	3	1	3	1	0	ornithine aminotransferase, putative	OAT
PY17X_0109200	4	1	3	0	1	nucleoporin NUP637, putative	NUP637
PY17X_0109800	5	5	0	0	3	protein KIC6, putative	KIC6
PY17X_0111700	5	1	5	1	0	conserved Plasmodium protein, unknown function
PY17X_0111800	2	2	2	0	2	lsm12, putative
PY17X_0113200	3	3	3	0	1	rhoptry protein ROP14, putative	ROP14
PY17X_0113800	5	5	2	0	2	myosin E, putative	MyoE
PY17X_0114200	5	5	5	0	2	fam-b protein
PY17X_0116000	7	6	7	0	1	fam-a protein
PY17X_0117200	7	0	7	1	0	PIR protein
PY17X_0206200	2	2	1	0	1	secreted ookinete protein, putative	PSOP24
PY17X_0206600	16	16	2	0	7	conserved Plasmodium protein, unknown function
PY17X_0207300	10	7	8	0	1	Niemann-Pick type C1-related protein, putative	NCR1
PY17X_0208400	13	12	13	2	0	calcium-transporting ATPase, putative	SERCA
PY17X_0209700	3	2	3	1	0	novel putative transporter 1, putative	NPT1
PY17X_0210200	2	1	2	1	1	ubiquitin carboxyl-terminal hydrolase 1, putative	UBP1
PY17X_0210600	6	6	6	1	0	parasite-infected erythrocyte surface protein	PIESP15
PY17X_0211300	8	7	8	0	2	nucleoside transporter 4, putative	NT4
PY17X_0215800	19	18	15	0	4	AP2 domain transcription factor AP2-L, putative	AP2-L
PY17X_0216300	18	18	11	0	3	Plasmodium exported protein, unknown function
PY17X_0216400	7	7	6	0	3	Plasmodium exported protein, unknown function
PY17X_0216600	2	1	2	0	1	fam-a protein
PY17X_0302500	8	7	7	0	1	Sel1 repeat-containing protein, putative
PY17X_0303100	5	3	5	1	0	hexose transporter	HT1
PY17X_0304200	5	2	5	2	0	26S proteasome regulatory subunit RPN1, putative	RPN1
PY17X_0305500	3	1	2	1	0	serine repeat antigen 3	SERA3
PY17X_0307400	8	6	8	4	0	ATP-dependent RNA helicase UAP56, putative	UAP56
PY17X_0308100	3	3	3	0	1	protein CERLI1, putative	CERLI1
PY17X_0309500	12	6	11	3	0	conserved Plasmodium protein, unknown function
PY17X_0309700	3	2	3	1	0	eukaryotic peptide chain release factor subunit 1, putative	ERF1
PY17X_0309900	18	17	12	0	5	nucleoporin NUP434, putative	NUP434
PY17X_0311500	1	1	1	1	0	protein transport protein SEC31, putative	SEC31
PY17X_0312100	18	15	16	0	3	conserved Plasmodium protein, unknown function
PY17X_0312300	8	7	5	0	4	acyl-CoA synthetase, putative	ACS9
PY17X_0312900	3	2	3	1	0	DNA-directed RNA polymerase II subunit RPB2, putative	RPB2
PY17X_0314700	6	3	5	0	1	calcium-dependent protein kinase 1, putative	CDPK1
PY17X_0315000	2	2	1	0	1	40S ribosomal protein S26, putative	RPS26
PY17X_0405000	7	5	6	0	1	EH domain-containing protein, putative	EHD
PY17X_0406000	8	8	6	2	1	transporter, putative
PY17X_0407100	1	1	1	1	0	cytochrome c oxidase subunit ApiCOX35, putative
PY17X_0407300	2	2	2	0	1	ER membrane protein complex subunit 5, putative	EMC5
PY17X_0407500	5	5	4	0	1	40S ribosomal protein S23, putative
PY17X_0408100	3	2	3	0	1	spindle and kinetochore-associated protein 2, putative	SKA2
PY17X_0408300	8	6	8	0	1	apicomplexan kinetochore protein 10, putative	AKIT10
PY17X_0408800	2	1	2	1	0	T-complex protein 1 subunit eta, putative	CCT7
PY17X_0418300	7	7	6	0	1	coatomer subunit beta, putative	SEC27
PY17X_0418800	24	22	21	2	4	high molecular weight rhoptry protein 3, putative	RhopH3
PY17X_0419600	6	6	2	0	2	ubiquitin specific protease, putative
PY17X_0502100	2	1	2	0	1	early transcribed membrane protein	ETRAMP
PY17X_0504700	4	2	4	1	0	60S ribosomal protein L30e, putative
PY17X_0505200	2	2	2	0	1	autophagy-related protein 8, putative	ATG8
PY17X_0506200	6	4	6	1	0	ADP-ribosylation factor, putative	ARF1
PY17X_0507000	9	9	4	0	2	VPS13 domain-containing protein, putative
PY17X_0507600	2	2	1	1	1	ZIP domain-containing protein, putative	ZIPCO
PY17X_0508000	4	3	3	1	0	phospholipid scramblase, putative	PLSCR
PY17X_0510100	3	3	1	0	1	exported protein 3, putative	EXP3
PY17X_0512000	4	4	4	0	1	40S ribosomal protein S2, putative	RPS2
PY17X_0514500	6	4	3	0	1	LEM3/CDC50 family protein, putative	CDC50C
PY17X_0517000	15	13	11	1	6	mRNA-decapping enzyme subunit 1, putative	DCP1
PY17X_0518100	4	4	3	0	1	early transcribed membrane protein	ETRAMP
PY17X_0521000	11	9	10	1	0	conserved Plasmodium protein, unknown function
PY17X_0521300	12	12	12	1	6	ADP/ATP transporter on adenylate translocase, putative	AAC1
PY17X_0522000	2	2	2	0	2	antigen UB05, putative
PY17X_0523100	11	11	2	0	2	AP2 domain transcription factor, putative	ApiAP2
PY17X_0524100	6	3	6	1	1	alpha tubulin 2
PY17X_0524200	6	3	6	1	0	40S ribosomal protein S19, putative	RPS19
PY17X_0525300	1	1	1	0	1	glideosome associated protein with multiple membrane spans 2, putative	GAPM2
PY17X_0525700	8	8	8	0	2	tryptophan-rich protein
PY17X_0525800	7	7	7	0	5	tryptophan-rich protein
PY17X_0526200	2	2	2	0	2	early transcribed membrane protein	SEP1
PY17X_0604900	2	2	2	1	0	major facilitator superfamily domain-containing protein, putative	MFS4
PY17X_0605200	8	6	7	1	0	nucleosome assembly protein, putative	NAPL
PY17X_0607000	3	3	2	0	1	high mobility group protein B3, putative	HMGB3
PY17X_0607300	6	5	3	0	1	eukaryotic translation initiation factor 3 subunit C, putative	EIF3C
PY17X_0609800	4	4	4	0	2	zinc finger protein, putative
PY17X_0610200	5	5	4	0	1	telomere repeat-binding zinc finger protein, putative	TRZ
PY17X_0612900	20	16	17	1	3	non-SERCA-type Ca2+ -transporting P-ATPase, putative	ATP4
PY17X_0614100	8	7	4	0	3	ribonucleoside-diphosphate reductase large subunit, putative
PY17X_0614300	15	15	13	0	1	N-acetyltransferase, GNAT family, putative
PY17X_0614700	11	9	9	1	1	conserved Plasmodium protein, unknown function	AKIT3
PY17X_0617200	3	2	3	1	0	eukaryotic translation initiation factor 3 subunit I, putative	EIF3I
PY17X_0617300	3	3	3	0	1	drug/metabolite transporter DMT2, putative	DMT2
PY17X_0619800	7	5	7	0	2	60S ribosomal protein L11a, putative
PY17X_0619900	4	3	4	0	1	40S ribosomal protein S10, putative	RPS10
PY17X_0621800	1	1	1	1	0	40S ribosomal protein S5, putative
PY17X_0626000	22	21	16	0	11	tryptophan-rich protein
PY17X_0626300	18	18	17	1	9	tryptophan-rich protein
PY17X_0701100	4	3	3	0	3	Plasmodium exported protein, unknown function
PY17X_0701300	12	12	10	0	3	sporozoite and liver stage tryptophan-rich protein, putative	SLTRiP
PY17X_0703200	10	10	4	0	1	SET domain protein, putative
PY17X_0704200	9	9	9	4	0	receptor for activated c kinase, putative	RACK1
PY17X_0708000	28	26	24	0	5	PhIL1-interacting candidate PIC2, putative
PY17X_0709600	3	3	2	2	0	conserved Plasmodium protein, unknown function
PY17X_0710000	21	21	18	0	1	conserved Plasmodium protein, unknown function
PY17X_0710500	3	3	2	0	1	protein transport protein YIF1, putative	YIF1
PY17X_0712100	29	28	29	7	0	heat shock protein 70, putative	HSP70
PY17X_0712800	8	5	8	2	0	14-3-3 protein, putative	14-3-3I
PY17X_0713300	11	9	9	0	5	rhoptry neck protein 5	RON5
PY17X_0715400	3	2	2	1	0	eukaryotic translation initiation factor 3 subunit G, putative	EIF3G
PY17X_0715800	9	5	9	2	0	26S protease regulatory subunit 6B, putative	RPT3
PY17X_0720300	4	1	3	1	0	eukaryotic translation initiation factor 3 subunit M, putative	EIF3M
PY17X_0801600	5	5	3	0	1	GRAM domain-containing protein, putative
PY17X_0802800	6	4	6	1	0	GRAM domain-containing protein, putative
PY17X_0805000	8	8	5	1	0	HECT-type E3 ubiquitin ligase UT, putative
PY17X_0806800	2	2	1	0	1	conserved Plasmodium protein, unknown function
PY17X_0807500	3	3	0	0	1	conserved Plasmodium protein, unknown function
PY17X_0808000	20	17	19	1	1	E3 ubiquitin-protein ligase, putative
PY17X_0808800	37	30	35	4	0	heat shock protein 90, putative	HSP90
PY17X_0810800	6	4	6	1	0	40S ribosomal protein S11, putative	RPS11
PY17X_0811100	25	19	15	0	1	conserved Plasmodium protein, unknown function	NUP335
PY17X_0811200	9	7	8	0	1	cdc2-related protein kinase 4, putative	CRK4
PY17X_0813900	4	3	3	0	1	exoribonuclease, putative
PY17X_0814200	3	3	2	1	1	FHA domain protein, putative
PY17X_0814700	2	2	1	1	0	conserved Plasmodium protein, unknown function
PY17X_0815500	2	2	1	0	1	START domain-containing protein, putative
PY17X_0817200	4	4	3	3	0	26S proteasome regulatory subunit RPN8, putative	RPN8
PY17X_0817300	1	1	1	0	1	conserved protein, unknown function
PY17X_0817500	1	0	1	1	0	elongation factor 1-beta, putative
PY17X_0818500	2	2	1	0	2	phospholipid or glycerol acyltransferase, putative
PY17X_0821000	5	5	4	0	1	RNA-binding protein musashi, putative	HoMu
PY17X_0821100	4	3	3	1	1	conserved Plasmodium protein, unknown function
PY17X_0822200	16	11	13	2	1	endoplasmic reticulum chaperone BiP, putative	BIP
PY17X_0822300	8	7	7	0	3	glideosome-associated protein 50, putative	GAP50
PY17X_0822400	4	2	3	1	0	cytochrome b5, putative
PY17X_0822600	1	1	1	0	1	eukaryotic translation initiation factor 3 subunit F, putative	EIF3F
PY17X_0824100	2	1	2	0	1	regulator of chromosome condensation-PP1-interacting protein, putative	RCC-PIP
PY17X_0826300	19	19	19	0	1	ubiquitin-like protein, putative
PY17X_0826400	20	17	17	1	1	S-adenosylmethionine synthetase, putative	SAMS
PY17X_0826700	6	2	5	2	0	phosphoglycerate kinase, putative	PGK
PY17X_0828700	3	3	0	0	1	conserved Plasmodium protein, unknown function
PY17X_0830200	7	6	6	1	0	protein kinase, putative
PY17X_0830500	4	4	4	0	1	monocarboxylate transporter, putative
PY17X_0834000	7	7	5	1	0	conserved Plasmodium protein, unknown function
PY17X_0834400	17	16	12	0	3	merozoite surface protein 1	MSP1
PY17X_0834900	9	7	7	0	1	regulator of chromosome condensation, putative
PY17X_0835600	3	3	2	0	1	PUB domain-containing protein, putative
PY17X_0837800	3	3	3	1	0	mitochondrial-processing peptidase subunit beta, putative	QCR1
PY17X_0838900	2	2	1	0	1	UBX domain-containing protein, putative
PY17X_0839600	1	1	1	0	1	conserved Plasmodium protein, unknown function
PY17X_0840200	8	7	6	0	1	fam-a protein
PY17X_0840300	5	4	5	0	1	erythrocyte membrane associated protein 1, putative	EMAP1
PY17X_0907800	5	3	3	0	1	60S ribosomal protein L35ae, putative
PY17X_0908300	13	13	12	0	5	DnaJ domain-containing protein, putative
PY17X_0909100	5	5	1	0	1	apical polar ring protein APR1, putative	APR1
PY17X_0910300	2	2	0	0	1	V-type proton ATPase subunit F, putative
PY17X_0911400	9	9	3	0	4	protein KIC5, putative	KIC5
PY17X_0911700	6	5	3	0	1	guanylyl cyclase alpha, putative	GCalpha
PY17X_0912100	3	2	2	0	1	conserved Plasmodium protein, unknown function
PY17X_0914900	9	7	8	0	1	protein phosphatase PPM8, putative	PPM8
PY17X_0915200	9	7	9	1	0	coatomer subunit delta, putative
PY17X_0915800	2	0	2	1	0	protein disulfide-isomerase, putative
PY17X_0916000	1	1	1	1	0	conserved Plasmodium protein, unknown function
PY17X_0916500	11	8	10	4	0	apical membrane antigen 1	AMA1
PY17X_0917700	1	0	1	1	0	T-complex protein 1 subunit alpha, putative	TCP1
PY17X_0919400	10	8	10	1	0	26S protease regulatory subunit 6A, putative	RPT5
PY17X_0919700	6	6	5	1	0	60S acidic ribosomal protein P0, putative
PY17X_0919800	1	1	1	0	1	60S ribosomal protein L38, putative	RPL38
PY17X_0920000	7	7	6	0	1	major facilitator superfamily-related transporter, putative	MFR5
PY17X_0920800	2	2	1	0	1	parasitophorous vacuolar protein 1, putative	PV1
PY17X_0920900	5	5	2	0	2	fam-d protein
PY17X_0921400	5	3	5	1	0	spermidine synthase	SPDS
PY17X_0922900	8	7	7	1	1	protein disulfide-isomerase, putative
PY17X_0923400	5	4	5	2	0	protein phosphatase, putative
PY17X_0923800	12	11	8	1	3	steryl ester hydrolase, putative
PY17X_0924100	4	3	3	0	1	40S ribosomal protein S18, putative	RPS18
PY17X_0926000	1	1	0	0	1	conserved protein, unknown function	BDP7
PY17X_0926300	3	0	3	2	0	endoplasmic reticulum oxidoreductin, putative	ERO1
PY17X_0926800	1	1	1	0	1	golgi protein 2, putative	GP2
PY17X_0927000	16	15	14	0	4	RING zinc finger protein, putative
PY17X_0928700	2	2	2	1	0	exported protein 1	EXP1
PY17X_0931100	2	2	2	1	0	acyl-CoA-binding protein, putative
PY17X_0931600	10	8	10	0	1	nucleolar protein 56, putative	NOP56
PY17X_0932300	7	7	6	2	0	GTP-binding nuclear protein RAN/TC4, putative
PY17X_0932700	2	2	2	0	1	conserved protein, unknown function
PY17X_0933300	6	5	5	0	1	dipeptidyl aminopeptidase 1, putative	DPAP1
PY17X_0933600	7	5	6	1	0	guanine nucleotide-exchange factor SEC12, putative	SEC12
PY17X_0934000	6	5	5	3	0	rhoptry neck protein 4	RON4
PY17X_0934400	3	3	2	0	1	yoelipain-2	YP2
PY17X_0936200	3	3	3	1	0	ubiquitin domain-containing protein DSK2, putative	DSK2
PY17X_0936300	2	2	1	0	1	UDP-galactose transporter, putative	UGT
PY17X_0939400	1	1	0	0	1	pre-mRNA-processing factor 6, putative	PRPF6
PY17X_0941600	23	21	15	0	2	AP2 domain transcription factor, putative	ApiAP2
PY17X_0944100	4	4	4	0	2	conserved Plasmodium protein, unknown function
PY17X_0944300	6	6	6	1	0	histone H2B, putative	H2B
PY17X_0946400	5	5	5	0	4	fam-b protein
PY17X_1002900	7	6	4	0	1	alpha/beta hydrolase, putative
PY17X_1004500	1	1	0	0	1	pre-mRNA-processing-splicing factor 8, putative	PRPF8
PY17X_1004700	8	6	8	1	0	TMEM33 domain-containing protein, putative
PY17X_1006800	6	5	2	0	1	protein CINCH, putative	CINCH
PY17X_1010100	16	11	15	1	1	translocon component PTEX150, putative	PTEX150
PY17X_1012400	3	2	3	1	1	CCR4-associated factor 16, putative	CAF16
PY17X_1012900	5	3	2	1	0	DNA topoisomerase 2, putative	TOP2
PY17X_1013600	8	8	5	0	3	HP12 protein homolog, putative
PY17X_1014300	6	3	6	3	0	voltage-dependent anion-selective channel protein, putative
PY17X_1014400	8	8	7	0	3	SNARE protein, putative
PY17X_1018200	6	6	5	1	0	leucine-rich repeat protein
PY17X_1020100	1	0	1	1	0	60S ribosomal protein L21, putative	RPL21
PY17X_1020900	4	3	4	1	0	60S ribosomal protein L7-3, putative
PY17X_1021000	6	5	5	0	1	60S ribosomal protein L5, putative
PY17X_1021600	8	5	7	1	0	conserved Plasmodium protein, unknown function
PY17X_1025400	1	0	1	1	0	eukaryotic translation initiation factor 3 subunit H, putative	EIF3H
PY17X_1025500	2	2	1	0	1	conserved Plasmodium protein, unknown function
PY17X_1027500	2	0	2	1	0	conserved Plasmodium protein, unknown function
PY17X_1027900	20	14	17	0	6	NOT family protein, putative	NOT1
PY17X_1029400	10	9	9	1	0	serine palmitoyltransferase, putative	SPT
PY17X_1030600	7	7	6	0	2	atypical protein kinase, ABC-1 family, putative
PY17X_1030700	5	5	5	3	0	serine/threonine protein phosphatase PP1, putative	PP1
PY17X_1031200	2	2	1	0	1	DnaJ protein, putative
PY17X_1036700	1	1	1	0	1	AP2 domain transcription factor AP2-G2, putative	AP2-G2
PY17X_1036800	12	11	10	0	2	plasmepsin IV	PM4
PY17X_1038400	2	1	2	0	1	transcription elongation factor SPT6, putative	SPT6
PY17X_1039700	1	1	1	1	0	conserved Plasmodium protein, unknown function
PY17X_1043000	4	4	4	0	3	fam-a protein
PY17X_1050901	10	10	9	0	1	PIR protein
PY17X_1102300	5	4	3	0	3	Plasmodium exported protein, unknown function
PY17X_1102500	9	8	6	1	2	rhoptry-associated protein 2/3	RAP2/3
PY17X_1104100	2	1	2	1	0	serine/arginine-rich splicing factor 12, putative	SRSF12
PY17X_1106400	2	0	2	1	0	conserved Plasmodium protein, unknown function
PY17X_1106800	5	5	4	0	1	60S ribosomal subunit protein L24, putative
PY17X_1107800	13	9	13	0	1	60S ribosomal protein L4, putative	RPL4
PY17X_1110800	33	27	32	5	0	KH domain-containing protein, putative
PY17X_1111900	6	6	4	0	2	stearoyl-CoA desaturase, putative	SCD
PY17X_1114100	4	4	3	1	0	purine nucleoside phosphorylase, putative	PNP
PY17X_1117700	3	1	3	2	0	mitochondrial import receptor subunit TOM40, putative	TOM40
PY17X_1118100	4	4	4	1	0	histone H2A, putative	H2A
PY17X_1118600	5	5	5	1	0	ribosomal protein L27a, putative
PY17X_1121400	2	2	2	0	1	conserved Plasmodium protein, unknown function
PY17X_1124900	16	14	10	0	2	ISWI chromatin-remodeling complex ATPase, putative	ISWI
PY17X_1125000	1	1	1	0	1	N-acetylglucosaminyl-phosphatidylinositol de-N-acetylase, putative	PIGL
PY17X_1126300	1	1	1	1	0	oxidoreductase, putative
PY17X_1127000	5	3	4	1	0	pyruvate kinase, putative
PY17X_1128300	6	5	4	0	1	HECT-domain (ubiquitin-transferase), putative	HECT1
PY17X_1131200	3	3	1	0	1	tetratricopeptide repeat protein, putative
PY17X_1131800	4	4	3	0	1	proteasome subunit alpha type-4, putative
PY17X_1131900	4	3	4	0	1	proteasome subunit alpha type-7, putative
PY17X_1133200	5	5	4	0	1	histone-lysine N-methyltransferase, putative
PY17X_1134900	29	23	28	15	0	elongation factor 1-alpha, putative
PY17X_1137200	2	2	2	0	1	CUGBP Elav-like family member 1, putative	CELF1
PY17X_1138700	7	6	6	0	1	conserved Plasmodium protein, unknown function
PY17X_1139100	1	1	1	1	0	cytochrome c oxidase subunit 2A, putative	COX2A
PY17X_1141300	5	4	5	0	2	reticulon-like protein, putative	RTN1
PY17X_1142600	2	2	1	0	2	adenylyltransferase and sulfurtransferase UBA4, putative	UBA4
PY17X_1143100	8	8	8	0	1	ubiquitin-60S ribosomal protein L40, putative
PY17X_1144700	2	2	2	1	1	NADH-cytochrome b5 reductase, putative
PY17X_1145300	4	4	3	1	0	26S proteasome regulatory subunit RPN11, putative	RPN11
PY17X_1147700	8	8	8	0	1	membrane associated histidine-rich protein 1b, putative	MAHRP1b
PY17X_1147800	13	9	10	0	1	tryptophan-rich protein
PY17X_1203700	14	11	13	0	3	Plasmodium exported protein, unknown function
PY17X_1205000	9	9	8	0	7	40S ribosomal protein S20e, putative
PY17X_1205100	7	5	7	1	0	inner membrane complex protein 1c, putative	IMC1c
PY17X_1205500	3	2	3	1	0	60S ribosomal protein L13, putative
PY17X_1205700	13	13	10	0	4	RING finger E3 ubiquitin-protein ligase, putative
PY17X_1207600	6	6	5	2	0	DNA/RNA-binding protein Alba 3, putative	ALBA3
PY17X_1209400	8	7	5	0	2	histone deacetylase 2, putative	HDA2
PY17X_1209800	6	6	6	1	0	26S protease regulatory subunit 4, putative
PY17X_1210200	6	6	4	2	0	nucleolar protein 5, putative	NOP5
PY17X_1213400	13	11	10	2	0	PRE-binding protein, putative	PREBP
PY17X_1213800	6	5	6	2	0	rhoptry associated adhesin, putative	RA
PY17X_1214000	7	6	7	1	0	hypoxanthine-guanine phosphoribosyltransferase, putative	HGPRT
PY17X_1214500	8	7	7	1	1	autophagy-related protein 18, putative	ATG18
PY17X_1216500	6	5	3	0	1	protein KIC8, putative	KIC8
PY17X_1217500	7	4	7	1	0	enolase	ENO
PY17X_1217900	2	0	2	1	0	conserved Plasmodium protein, unknown function
PY17X_1218800	21	18	16	2	0	40S ribosomal protein S3A, putative	RPS3A
PY17X_1220900	7	3	7	1	0	ATP-dependent RNA helicase DDX6, putative	DOZI
PY17X_1221000	5	3	5	1	0	signal peptidase complex subunit 2, putative	SPC25
PY17X_1221600	3	3	3	1	1	protein transport protein SEC22, putative	SEC22
PY17X_1223100	2	2	1	0	1	Cg7 protein, putative
PY17X_1223400	24	24	22	0	6	lysophospholipase, putative
PY17X_1223700	6	6	3	0	2	hydrolase, putative
PY17X_1225800	2	1	2	0	1	AP-3 complex subunit delta, putative
PY17X_1226100	11	11	7	0	3	26S proteasome regulatory subunit RPN10, putative	RPN10
PY17X_1226500	7	6	7	0	1	ras-related protein Rab-18, putative	RAB18
PY17X_1227400	17	16	16	0	7	DnaJ protein, putative
PY17X_1230600	14	14	8	0	2	U3 small nucleolar RNA-associated protein 14, putative
PY17X_1231600	3	3	2	0	1	AP2 domain transcription factor, putative	ApiAP2
PY17X_1232500	9	9	8	0	3	Plasmodium exported protein (PHIST), unknown function
PY17X_1233600	2	2	1	0	1	ribonuclease, putative
PY17X_1234400	6	6	5	0	1	40S ribosomal protein S11, putative	RPS11
PY17X_1235200	3	2	2	1	0	60S ribosomal protein L12, putative
PY17X_1235900	7	6	7	1	0	eukaryotic translation initiation factor 3 subunit B, putative	EIF3B
PY17X_1239000	9	3	8	3	0	adenosylhomocysteinase, putative
PY17X_1241000	42	36	35	3	9	multidrug resistance protein 1, putative	MDR1
PY17X_1241400	20	19	20	2	1	DnaJ protein, putative
PY17X_1241800	1	1	1	0	1	food vacuole resident transporter 1, putative	FVRT1
PY17X_1246800	2	2	0	0	2	nucleolar preribosomal GTPase, putative
PY17X_1247300	14	12	10	0	2	apicomplexan kinetochore protein 5, putative	AKIT5
PY17X_1249400	8	6	7	0	6	Plasmodium exported protein, unknown function
PY17X_1301300	3	3	3	1	1	fam-b protein
PY17X_1305200	5	5	5	0	3	vacuole membrane protein 1, putative	VMP1
PY17X_1306100	26	25	15	0	8	metacaspase-2, putative	MCA2
PY17X_1308900	5	4	4	0	1	60S ribosomal protein L1, putative
PY17X_1310100	8	5	7	1	1	protein KIC9, putative	KIC9
PY17X_1311400	4	4	3	0	1	dephospho-CoA kinase	DPCK
PY17X_1312400	2	2	1	0	1	fructose-bisphosphate aldolase 2	ALDO2
PY17X_1314100	8	7	7	1	2	nucleoporin NUP313, putative	NUP313
PY17X_1314200	2	2	2	0	1	centrin-2, putative	CEN2
PY17X_1314600	8	7	8	2	0	40S ribosomal protein S5, putative
PY17X_1315500	9	4	9	3	4	multidrug resistance protein 2, putative	MDR2
PY17X_1317500	3	3	3	0	1	serine/threonine protein kinase, putative
PY17X_1317600	4	1	4	1	0	signal recognition particle subunit SRP54, putative	SRP54
PY17X_1318600	13	9	10	2	0	elongation factor 2, putative	eEF2
PY17X_1319300	6	6	4	0	1	sortilin, putative	SORTLR
PY17X_1319500	37	28	33	4	3	rhoptry neck protein 2	RON2
PY17X_1322800	8	8	7	0	1	conserved protein, unknown function
PY17X_1324300	19	15	19	9	0	V-type H(+)-translocating pyrophosphatase, putative	VP1
PY17X_1326800	6	6	2	0	2	conserved protein, unknown function
PY17X_1329800	20	18	18	1	0	GTP-binding protein, putative
PY17X_1332800	3	2	3	1	0	ATP synthase (C/AC39) subunit, putative
PY17X_1334000	11	9	11	1	0	40S ribosomal protein S3, putative
PY17X_1334300	5	4	5	1	0	conserved Plasmodium protein, unknown function
PY17X_1336100	24	22	18	0	1	MORC family protein, putative	MORC
PY17X_1336600	19	17	19	8	0	eukaryotic initiation factor 4a, putative	eIF4A
PY17X_1337400	5	2	5	1	0	erythrocyte binding like protein	EBL
PY17X_1339000	15	13	15	7	0	exported protein 2, putative	EXP2
PY17X_1339300	2	2	1	0	1	diacylglycerol kinase, putative
PY17X_1342000	1	0	1	1	0	conserved protein, unknown function
PY17X_1342100	1	1	0	0	1	nucleoside-diphosphatase, putative
PY17X_1342200	1	1	1	0	1	protein STU2, putative	STU2
PY17X_1343000	8	7	8	0	1	60S ribosomal protein L6, putative
PY17X_1344800	6	4	6	1	0	L-lactate dehydrogenase, putative	LDH
PY17X_1348200	6	6	5	1	0	conserved protein, unknown function
PY17X_1351600	5	4	5	0	1	60S ribosomal protein L23, putative
PY17X_1357200	3	3	3	2	0	elongation factor 1-gamma, putative	EF-1gamma
PY17X_1360000	5	4	5	1	0	60S ribosomal protein L18, putative
PY17X_1360100	8	8	6	0	1	60S ribosomal protein L18-2, putative
PY17X_1360800	7	5	6	2	0	40S ribosomal protein S6, putative
PY17X_1362400	12	11	12	0	4	kelch protein K13, putative	Kelch13
PY17X_1369900	6	5	5	0	1	60S ribosomal protein L17, putative
PY17X_1370200	11	9	8	0	1	inner membrane complex protein 1f, putative	IMC1f
PY17X_1372600	6	6	4	0	1	fam-b protein
PY17X_1402200	41	36	38	4	4	cytoadherence linked asexual protein, putative	RhopH1A
PY17X_1402900	9	7	8	1	0	40S ribosomal protein S7, putative
PY17X_1406600	4	3	4	1	0	26S protease regulatory subunit 10B, putative	RPT4
PY17X_1409700	2	2	1	0	1	HORMA domain protein, putative
PY17X_1411800	11	6	11	4	0	26S protease regulatory subunit 7, putative	RPT1
PY17X_1412100	7	7	5	0	1	M1-family alanyl aminopeptidase, putative
PY17X_1413000	3	3	1	0	1	protein AAP2, putative
PY17X_1417000	1	1	1	0	1	protein transport protein SEC20, putative	SEC20
PY17X_1417300	9	8	7	0	1	DNA replication licensing factor MCM4, putative	MCM4
PY17X_1418900	5	3	5	0	1	protein AAP4, putative
PY17X_1419600	17	14	14	0	3	conserved Plasmodium protein, unknown function
PY17X_1420500	2	2	1	0	1	SNARE protein, putative
PY17X_1420600	3	3	3	0	1	ras-related protein Rab-11A, putative	RAB11a
PY17X_1420700	6	4	4	1	1	conserved Plasmodium protein, unknown function
PY17X_1422000	1	1	1	0	1	conserved Plasmodium protein, unknown function
PY17X_1422300	6	4	6	2	0	histone H2B variant, putative	H2B.Z
PY17X_1424100	3	3	3	0	2	drug/metabolite transporter DMT1, putative	DMT1
PY17X_1425300	7	7	7	0	1	DNA/RNA-binding protein Alba 1, putative	ALBA1
PY17X_1425600	5	4	5	1	0	40S ribosomal protein S16, putative
PY17X_1426600	2	2	1	0	1	protein KIC7, putative	KIC7
PY17X_1428000	4	4	4	0	1	conserved protein, unknown function
PY17X_1428400	2	1	2	1	0	ER membrane protein complex subunit 1, putative	EMC1
PY17X_1429000	3	0	3	1	0	ATP-dependent RNA helicase DBP1, putative	DBP1
PY17X_1430600	5	5	3	0	1	glycerol-3-phosphate 1-O-acyltransferase, putative
PY17X_1431000	3	2	1	0	1	bromodomain protein 2, putative	BDP2
PY17X_1433400	10	6	10	3	0	conserved Plasmodium protein, unknown function
PY17X_1437200	11	8	8	0	2	aminophospholipid-transporting P-ATPase, putative	ATP2
PY17X_1438500	4	3	2	0	1	heterochromatin protein 1	HP1
PY17X_1439600	1	1	1	0	1	conserved Plasmodium protein, unknown function
PY17X_1440600	4	4	2	0	3	nucleus export protein BRR6, putative
PY17X_1440800	14	11	11	0	4	phospholipid-transporting ATPase, putative
PY17X_1441400	1	1	0	0	1	GTP cyclohydrolase 1, putative	GCH1
PY17X_1441700	14	14	13	0	2	polyadenylate-binding protein 1	PABP1
PY17X_1443200	3	3	1	0	1	ubiquitin-activating enzyme E1, putative
PY17X_1443600	6	5	6	2	0	haloacid dehalogenase-like hydrolase, putative	HAD2
PY17X_1444800	2	2	1	0	1	conserved Plasmodium protein, unknown function	SPC24
PY17X_1444900	8	8	7	0	1	protein KIC2, putative	KIC2
PY17X_1446000	4	2	3	0	1	WD repeat-containing protein, putative
PY17X_1446300	14	11	10	0	3	multidrug resistance-associated protein 2, putative	MRP2
PY17X_1447400	3	2	1	0	1	vacuolar transporter chaperone, putative
PY17X_1448300	5	4	4	0	1	ras-related protein Rab-2, putative	RAB2
PY17X_1449000	13	9	11	1	0	asparagine-rich protein, putative
PY17X_1453100	4	4	3	1	0	vesicle transport v-SNARE protein VTI1, putative
PY17X_1454800	4	4	3	2	1	conserved protein, unknown function
PY17X_1455000	10	8	9	0	1	conserved Plasmodium protein, unknown function
PY17X_1455800	11	7	10	1	0	acyl-CoA synthetase, putative	ACS11
PY17X_1456700	10	5	9	0	2	conserved Plasmodium protein, unknown function
PY17X_1458200	3	3	2	0	1	conserved Plasmodium protein, unknown function
PY17X_1458600	9	8	8	1	0	40S ribosomal protein S17, putative
PY17X_1460400	6	4	6	2	0	ADP-ribosylation factor GTPase-activating protein 1, putative	ARFGAP1
PY17X_1461500	2	2	1	0	1	epsin-like protein, putative	EpsL
PY17X_1461900	12	8	12	6	0	actin I, putative	ACT1
PY17X_1462000	8	6	6	0	3	clathrin adaptor domain-containing protein, putative
PY17X_1464200	8	7	6	1	0	conserved Plasmodium protein, unknown function
PY17X_1465700	7	6	5	0	1	CSC1-like protein, putative
PY17X_1467600	13	10	10	1	1	rhoptry neck protein 3, putative	RON3
