# Supplementary material for: Deaggregation of mutant Plasmodium yoelii de-ubiquitinase UBP1 alters MDR1 localization to confer multidrug resistance
Source: Nat Commun. 2024 Feb 27;15:1774. doi: 10.1038/s41467-024-46006-3 (PMC10899652; doi:10.1038/s41467-024-46006-3)
Supplement: Supplementary file 6 — Supplementary Data 3 [file 41467_2024_46006_MOESM6_ESM.xlsx]

## Sheet: Supplementary Data 3
Protein accession	Protein description	Regulated Type	Position	Amino acid	Localization probability	PEP	Score	Charge	Modified sequence	Mass error [ppm]	NSR_#1	NSR_#2	NSS_#1	NSS_#2	NSR_#1_p	NSR_#2_p	NSS_#1_p	NSS_#2_p	NSR/NSS Ratio (Protein quantitation)	NSR_#1_n	NSR_#2_n	NSS_#1_n	NSS_#2_n	NSR/NSS Ratio (Ubiquitination site normalized)
PY17X_0102100	PIR protein	Down	142	K	1	6.69822e-07	139.61	2	EIK(1)YLADYVENFETIK	4.8226		0.69274	1.19086	1.1164	0.86388	1.26228	0.952524	0.92132	1.138		0.549	1.25	1.212	0.453
		Down	164	K	1	2.65773e-11	123.92	3	SAAIEDTNK(1)ACNVYIDYLR	0.36103	0.346968	1.13265	0.815837	1.70454	0.86388	1.26228	0.952524	0.92132		0.402	0.897	0.857	1.85	0.477
PY17X_0102400	zinc finger protein, putative	Down	437	K	1	0.00851721	114.39	2	K(1)YNTLETNYR	-0.16943			0.845193	1.15481	0.462329		1.67999	0.85768	0.275			0.503	1.346
		Down	600	K	0.75313	2.14076e-06	67.838	3	NNISNLIFSGEDK(0.027)EHIK(0.753)GMK(0.22)	-2.8564			0.941938	1.05806	0.462329		1.67999	0.85768				0.561	1.234
PY17X_0104500	AP2 domain transcription factor, putative	Up	1307	K	1	0.000243071	146.27	2	NVK(1)NNVNIYR	-1.469	1.4758	0.780609	0.389469	1.35412	1.40351	0.475054	0.730851	1.39059	1.131	1.052	1.643	0.533	0.974	1.83
PY17X_0104900	GYF domain-containing protein, putative	Down	904	K	0.999618	0.00806605	70.389	2	YIEK(1)TNFMDK	1.5295			1.26295	0.737046	0.976738	0.870649	1.17254	0.980072	0.86			1.077	0.752
PY17X_0106300	protein KIC1, putative	Up	151	K	1	1.99393e-05	66.619	3	AETHISYNDFINSDK(1)TR	0.95751	0.902819	1.68677	0.787374	0.623032	0.93876	1.00379	1.23626	0.821188	0.99	0.962	1.68	0.637	0.759	1.862
		Up	788	K	1	3.50811e-08	109.47	3	EIIEYK(1)NLEHISDEYFNK	3.2825		2.21238	0.501654	0.285965	0.93876	1.00379	1.23626	0.821188			2.204	0.406	0.348	6.333
		Up	879	K	0.996039	0.000904658	48.892	4	EKEQLENDLMK(0.996)QLTNNSHNK(0.004)	-0.80325	0.635093	1.36491			0.93876	1.00379	1.23626	0.821188		0.677	1.36
		Up	888	K	1	7.94564e-08	158.02	3	QLTNNSHNK(1)YDFLTNFK	0.1284	0.98405	1.72843	0.629435	0.658085	0.93876	1.00379	1.23626	0.821188		1.048	1.722	0.509	0.801	2.104
		Up	568	K	0.982962	1.79563e-15	85.742	3	NIISSASQIDK(0.983)LSQIEDK(0.009)EK(0.009)	0.98586	0.894881	1.47086	0.634257		0.93876	1.00379	1.23626	0.821188		0.953	1.465	0.513		1.858
		Up	896	K	0.999999	5.87848e-10	181.87	2	YDFLTNFK(1)LQNNINK	0.86904	1.09982	1.50731	0.801558	0.591316	0.93876	1.00379	1.23626	0.821188		1.172	1.502	0.648	0.72	1.947
PY17X_0106800	WD repeat-containing protein, putative	Up	568	K	1	1.59756e-07	76.563	3	FLLLQK(1)DHTILPLCSIR	0.5472	1.04462	0.955377			0.044149	0.044036	2.04107	1.87074	0.023	23.661	21.695
		Up	82	K	1	0.00537386	52.837	2	K(1)DGQILDVNSR	-2.2513	0.638378	1.36162			0.044149	0.044036	2.04107	1.87074		14.46	30.921
		Up	60	K	1	0.000944164	105.94	3	K(1)FLSLNENLISK	2.4125	1.00638	0.993618			0.044149	0.044036	2.04107	1.87074		22.795	22.564
PY17X_0106900	coatomer alpha subunit, putative	Up	13	K	1	0.0137106	92.732	2	VK(1)SISFHPK	1.0713	1.26052	0.99335	0.746127		0.919191	0.871675	1.1394	1.06973	0.811	1.371	1.14	0.655		2.093
PY17X_0107500	G-protein associated signal transduction protein, putative	Up	68	K	0.867548	0.000219315	121.71	2	LVNLDNTLLNQK(0.868)DK(0.132)	-0.21641	0.923005	1.90576	0.486556	0.684676	0.950678	1.03339	1.03147	0.984458	0.986	0.971	1.844	0.472	0.695	2.355
PY17X_0109000	ornithine aminotransferase, putative	Down	5	K	0.989318	0.0120534	65.156	2	MEFVK(0.989)DLK(0.011)	-0.14603	0.538759		1.06962	1.39162	1.03111	1.42913	0.565786	0.973976	1.644	0.523		1.891	1.429	0.277
PY17X_0109200	nucleoporin NUP637, putative	Up	2659	K	0.930833	0.00857058	91.783	2	EYYENLK(0.931)IK(0.069)	1.6154	1.03521	0.964793			0.873774	0.971608	1.0631	1.09152	0.856	1.185	0.993
PY17X_0109800	protein KIC6, putative	Up	490	K	1	2.88337e-07	99.909	3	FSQFNDEIK(1)GMDINNER	1.1678	0.650157	1.34984			0.886154	1.17283	0.938503	1.00251	1.057	0.734	1.151
		Up	429	K	0.842916	0.0036964	84.368	2	MNIDGNK(0.843)FK(0.157)	0.37267	0.725471	1.27453			0.886154	1.17283	0.938503	1.00251		0.819	1.087
		Up	68	K	1	0.00134616	103.69	2	NK(1)EILNLDNLGK	-3.7645	0.7655	1.2345			0.886154	1.17283	0.938503	1.00251		0.864	1.053
PY17X_0111700	conserved Plasmodium protein, unknown function	Down	1735	K	1	1.43259e-06	53.193	3	GFNESEK(1)GSPSNYVFENNER	0.68264			0.620076	1.37992	1.07941	0.881486	0.943734	1.09537	0.974			0.657	1.26
PY17X_0111800	lsm12, putative	Up	79	K	0.88625	0.00199007	81.099	2	TLYEVLPK(0.886)IDK(0.114)	-0.26092		1.12101		0.878993	0.366494	0.563904	1.70262	1.36698	0.314		1.988		0.643	3.092
		Up	3	K	1	1.12125e-10	105.79	3	VK(1)NNIDPSLYFGHIIATK	2.4719		1.39812	0.68307	0.918811	0.366494	0.563904	1.70262	1.36698			2.479	0.401	0.672	3.689
PY17X_0113200	rhoptry protein ROP14, putative	Up	10	K	0.996822	2.17813e-07	105.78	3	MDDDFRDPTK(0.997)LMINSK(0.003)	-0.69643	1.19865	0.922372		0.878978	0.902889	0.819212	1.06222	1.21568	0.762	1.328	1.126		0.723	1.557
PY17X_0113800	myosin E, putative	Up	1810	K	0.817431	0.000931367	106.35	3	NMATVMENVHGK(0.183)K(0.817)	0.25575	1.31407	1.28748		0.398459	1.26587	0.920879	0.802005	1.01124	1.244	1.038	1.398		0.394	3.548
		Up	1909	K	1	0.000541557	86.243	2	YFNEK(1)YEILCFR	0.63664	1.61537	1.1117	0.272933		1.26587	0.920879	0.802005	1.01124		1.276	1.207	0.34		3.753
PY17X_0114200	fam-b protein	Up	252	K	0.999368	5.9482e-05	142.51	2	GASIYNEIAK(0.999)VDNK(0.001)	1.0263	0.700726	2.03921	0.337557	0.922511	1.15901	0.727095	1.52056	0.59334	0.994	0.605	2.805	0.222	1.555	2.264
		Up	571	K	0.999778	0.00147928	115.04	2	MSIFNSK(1)NSIFK	0.86676	0.721029	1.93359	0.705147	0.640229	1.15901	0.727095	1.52056	0.59334		0.622	2.659	0.464	1.079	1.902
PY17X_0116000	fam-a protein	Up	236	K	1	5.57658e-32	262.39	2	TEVDSEDDIK(1)QGK	-1.4593	0.804574	1.7285	0.0664884	1.40044	1.16951	1.06118	0.746389	1.02292	1.302	0.688	1.629	0.089	1.369	4.46
PY17X_0117200	PIR protein	Down	8	K	1	3.03844e-06	117.21	2	MDDTLCGK(1)FDFLR	0.13398			0.359929	1.64007		0.310445	0.328415	2.36114	0.131			1.096	0.695
PY17X_0206200	secreted ookinete protein, putative	Up	540	K	1	3.31122e-11	127.62	3	MK(1)ENFVNYNEYDENYVNNK	-0.29013	0.539989	2.06652	0.410939	0.982549	0.833166	1.0068	0.987214	1.17282	0.851	0.648	2.053	0.416	0.838	2.004
PY17X_0206600	conserved Plasmodium protein, unknown function	Up	984	K	0.997059	1.78001e-10	94.63	3	DFDINNVMLK(0.997)GDTHGDGK(0.003)	-0.75614	0.855635	1.14436			1.06223	1.07733	0.958651	0.901784	1.152	0.806	1.062
		Up	1700	K	1	0.000594236	119.55	2	ELNNYNSMNK(1)ER	-0.71441	0.497015	1.50299			1.06223	1.07733	0.958651	0.901784		0.468	1.395
		Up	163	K	1	4.26065e-05	70.806	3	FQTSYK(1)HAQQIPVWIR	0.47575	0.660268	1.33973			1.06223	1.07733	0.958651	0.901784		0.622	1.244
		Up	1169	K	1	5.40417e-05	91.032	2	IEMMNSGK(1)LGNENQR	-1.139	0.696286	1.30371			1.06223	1.07733	0.958651	0.901784		0.655	1.21
		Up	1161	K	1	0.000852759	138.23	2	MNK(1)IEMMNSGK	0.49648	0.831507	1.16849			1.06223	1.07733	0.958651	0.901784		0.783	1.085
		Up	1426	K	1	0.00211489	114.39	2	NK(1)IASQLSTK	0.69233	1.78328		0.216716		1.06223	1.07733	0.958651	0.901784		1.679		0.226		7.429
		Up	1249	K	1	0.000786832	142.51	2	NLNDNLSLYLENK(1)R	-0.13063	0.7373	1.2627			1.06223	1.07733	0.958651	0.901784		0.694	1.172
PY17X_0207300	Niemann-Pick type C1-related protein, putative	Up	928	K	1	9.31396e-05	94.507	3	K(1)IYMLSSHDNVLFYK	-2.4255	1.43455	1.06634		0.499113	0.88663	1.12547	1.06802	0.919878	1.027	1.618	0.947		0.543	1.744
PY17X_0208400	calcium-transporting ATPase, putative	Down	731	K	0.999994	2.58147e-05	66.485	3	AIAK(1)EINILNHDDTDK	0.23043		0.752066	0.752209	1.49573	0.896058	0.887149	1.19402	1.02277	0.808		0.848	0.63	1.462	0.58
		Down	126	K	1	0.000482334	132.44	2	SLEALK(1)QLQPTK	0.56833	0.568905	0.726228	1.33841	1.36646	0.896058	0.887149	1.19402	1.02277		0.635	0.819	1.121	1.336	0.589
PY17X_0209700	novel putative transporter 1, putative	Down	30	K	0.799758	0.0126599	74.269	2	TNPNLPGAK(0.2)QK(0.8)	1.5578			0.420502	1.5795	0.762011	1.33656	0.767062	1.13437	1.086			0.548	1.392
PY17X_0210200	ubiquitin carboxyl-terminal hydrolase 1, putative	Down	1522	K	1	0.000221797	69.276	2	DLVYLFNPK(1)IDFR	6.7292			1.34376	0.65624	0.634326	0.790094	1.33534	1.24024	0.556			1.006	0.529
		Up	2904	K	0.959133	0.000692516	138.23	2	YNWSFSSNEK(0.959)K(0.041)	1.8348	0.590104	1.25612	0.779812	1.37396	0.634326	0.790094	1.33534	1.24024		0.93	1.59	0.584	1.108	1.514
PY17X_0210600	parasite-infected erythrocyte surface protein	Down	463	K	1	0.0059977	81.099	2	AQK(1)LEHIINK	-1.2908		0.851636	0.606179	1.54218	0.879658	0.838038	1.30524	0.977062	0.766		1.016	0.464	1.578	0.644
PY17X_0211300	nucleoside transporter 4, putative	Up	249	K	1	2.87744e-07	97.084	3	SFK(1)SLFNFSNIIDGAK	-0.24254		1.78041		0.219586	1.1541	0.878083	1.43495	0.532859	1.226		2.028		0.412	4.922
		Up	227	K	0.810945	0.00246129	93.162	3	YASKPLNDVEK(0.189)GK(0.811)	1.3933	1.0475	1.33471	0.617795		1.1541	0.878083	1.43495	0.532859		0.908	1.52	0.431		2.107
PY17X_0215800	AP2 domain transcription factor AP2-L, putative	Up	734	K	1	4.62846e-09	137.58	3	ILNEEMSNFNK(1)YPFNR	-0.48931	0.798892	1.95443	0.46034	0.786339	0.778196	1.26468	0.711781	1.24535	1.054	1.027	1.545	0.647	0.631	2.018
		Up	997	K	1	1.77214e-09	159.44	2	QAEK(1)LFNLPEIQPR	-0.096871	0.967212	1.72832	0.574705	0.729768	0.778196	1.26468	0.711781	1.24535		1.243	1.367	0.807	0.586	1.936
		Up	1198	K	1	6.92056e-07	148.69	3	LIDVEK(1)FENYNTLIDK	0.75807	0.800752	1.67863	0.495704	1.02491	0.778196	1.26468	0.711781	1.24535		1.029	1.327	0.696	0.823	1.545
		Up	1122	K	0.996243	0.000161097	162.49	2	METVGNANK(0.996)IK(0.004)	0.19664	0.917317	1.87968	0.333964	0.869044	0.778196	1.26468	0.711781	1.24535		1.179	1.486	0.469	0.698	2.322
PY17X_0216300	Plasmodium exported protein, unknown function	Up	630	K	0.999848	0.000616379	121.8	2	TIDTDIK(1)PCIK	-0.93083	1.52823	1.3696	0.645676	0.456485	1.09645	1.03007	1.27839	0.595093	1.294	1.394	1.33	0.505	0.767	2.247
		Up	437	K	1	0.00440391	113.46	2	NLTK(1)SPTEFIK	-3.3654	0.660388	1.95444	0.385176		1.09645	1.03007	1.27839	0.595093		0.602	1.897	0.301		2
		Up	512	K	1	0.000580043	152.23	2	SDAYNK(1)TNLDNIMK	0.40175	1.20568	1.84268	0.465816	0.485821	1.09645	1.03007	1.27839	0.595093		1.1	1.789	0.364	0.816	2.607
PY17X_0216400	Plasmodium exported protein, unknown function	Up	160	K	0.969788	0.00287206	114.64	3	ILYGFQK(0.97)EK(0.03)	-0.52191	1.23409	1.55427	0.712621	0.499024	1.33968	0.763917	1.34346	0.552947	1.19	0.921	2.035	0.53	0.902	1.997
		Up	348	K	1	0.00330939	134.85	2	NK(1)AQIAIR	0.94524	1.4113	1.57386	0.524027	0.490814	1.33968	0.763917	1.34346	0.552947		1.053	2.06	0.39	0.888	2.51
		Up	116	K	1	2.80051e-06	200.76	2	QVLK(1)NIDTNYGDIQR	-1.9914	1.28292	1.57125	0.676085	0.469744	1.33968	0.763917	1.34346	0.552947		0.958	2.057	0.503	0.85	2.162
PY17X_0216600	fam-a protein	Up	201	K	1	0.00184387	72.327	2	K(1)YENVIVTSANSFK	-0.41028	0.569777	1.18491		1.24531	0.855814	0.558783	0.860081	1.72532	0.66	0.666	2.121		0.722	2.938
PY17X_0302500	Sel1 repeat-containing protein, putative	Up	1493	K	0.999522	0.00404525	59.67	2	ENIESYK(1)PIELFEK	-1.988	1.09957	0.900431			1.02357	0.904687	1.10658	0.965164	0.931	1.074	0.995
PY17X_0303100	hexose transporter	Down	267	K	1	0.000722857	191.25	2	AIK(1)DAIDQNK	0.066076	0.379179	0.781367	0.8589	1.98055	0.993983	0.949349	1.27105	0.785615	0.995	0.381	0.823	0.676	2.521	0.445
PY17X_0304200	26S proteasome regulatory subunit RPN1, putative	Down	842	K	1	2.20615e-07	103.23	3	QLSTFYYK(1)DPNATFVIR	-0.81364	1.00192	0.783685	1.06462	1.14977	1.11127	1.19284	0.763734	0.932157	1.368	0.902	0.657	1.394	1.233	0.59
		Down	639	K	1	0.00345897	94.66	2	VQK(1)MLQLLVEK	-4.3198	0.989226	0.838225	1.01098	1.16157	1.11127	1.19284	0.763734	0.932157		0.89	0.703	1.324	1.246	0.618
PY17X_0305500	serine repeat antigen 3	Down	463	K	0.999973	0.00650505	57.003	2	ANTK(1)QGLLETK	-1.2659			0.90236	1.09764	1.06422	1.01673	0.925418	0.993633	1.086			0.975	1.105
PY17X_0307400	ATP-dependent RNA helicase UAP56, putative	Down	67	K	1	0.00956732	76.605	2	DFFLK(1)PELLR	-0.074312		0.730979	0.928732	1.34029	1.16338	1.35763	0.531188	0.94781	1.811		0.538	1.748	1.414	0.38
		Down	298	K	1	0.000809308	95.311	3	LK(1)LHGLLQHYVK	2.4818	0.513267	0.846738	1.16105	1.47895	1.16338	1.35763	0.531188	0.94781		0.441	0.624	2.186	1.56	0.301
		Down	253	K	1	0.00034909	102.03	2	GDVQK(1)IFISTPLK	-2.0542	0.757588	0.699443	1.28333	1.25964	1.16338	1.35763	0.531188	0.94781		0.651	0.515	2.416	1.329	0.328
		Down	62	K	0.992886	1.62738e-16	55.354	4	GSYATVHTGGFK(0.993)DFFLK(0.007)PELLR	0.16468	0.537591		1.29558	1.16683	1.16338	1.35763	0.531188	0.94781		0.462		2.439	1.231	0.189
PY17X_0308100	protein CERLI1, putative	Up	99	K	1	6.06688e-05	199.4	3	NHLNK(1)IHIEER	0.55688	2.12057	1.21422	0.298348	0.366853	1.45347	0.762384		0.784146	0.972	1.459	1.593		0.468	3.404
PY17X_0309500	conserved Plasmodium protein, unknown function	Down	76	K	1	1.19272e-05	80.623	3	K(1)YGDNFISNNINIHNK	-1.4157	1.02857	0.492492	1.40792	1.07102	1.21069	0.692149	1.16368	0.933481	0.891	0.85	0.712	1.21	1.147	0.662
		Down	633	K	1	1.04915e-09	77.325	3	LSK(1)TVEENYEQAIQNDDVQVK	1.5431			1.20764	0.792356	1.21069	0.692149	1.16368	0.933481				1.038	0.849
		Down	537	K	1	1.69304e-10	93.649	3	NQLK(1)CPNNTMLNQSIIEK	2.24	0.759694		1.20861	1.03169	1.21069	0.692149	1.16368	0.933481		0.627		1.039	1.105	0.603
PY17X_0309700	eukaryotic peptide chain release factor subunit 1, putative	Down	379	K	1	0.00731434	97.594	2	K(1)YGASLDFVTNK	1.2941			0.905421	1.09458	1.04333	1.04528	0.84116	1.07023	1.108			1.076	1.023
PY17X_0309900	nucleoporin NUP434, putative	Up	1326	K	1	3.81799e-06	87.727	3	GIFDK(1)SNNFGFSQPPPFK	2.3312	0.860844	1.55955	0.575605	1.004	0.838672	0.972637	1.00405	1.18464	0.828	1.026	1.603	0.573	0.848	1.84
		Up	392	K	0.999997	0.0143903	62.271	3	IIK(1)TILNVHEK	-2.0874	1.42578	0.574217			0.838672	0.972637	1.00405	1.18464		1.7	0.59
		Up	2773	K	1	2.04359e-11	128.28	3	NYEQAININK(1)NILLNELAR	-1.5857	0.556257	1.44374			0.838672	0.972637	1.00405	1.18464		0.663	1.484
		Up	1921	K	1	1.5294e-07	99.668	3	TPFK(1)FGFIDNNADYIIK	0.027754	0.891583	1.10842			0.838672	0.972637	1.00405	1.18464		1.063	1.14
		Up	2410	K	1	0.0136668	97.277	2	YDEFLASEK(1)R	-1.676	1.0663	1.12711		0.806587	0.838672	0.972637	1.00405	1.18464		1.271	1.159		0.681	1.702
PY17X_0311500	protein transport protein SEC31, putative	Down	63	K	1	4.15718e-07	105.08	3	SLDIVHK(1)LNFEEALNR	0.57264	1.45094	0.329937	1.41482	0.804304	1.10428	1.13407	0.825942	0.935708	1.274	1.314	0.291	1.713	0.86	0.552
PY17X_0312100	conserved Plasmodium protein, unknown function	Up	379	K	0.930974	0.000701847	60	3	LQSLNSVSYLYK(0.931)IMK(0.069)	-5.0171	1.15619	1.17781		0.666008	0.929871	1.07348	1.07674	0.919909	1.016	1.243	1.097		0.724	1.515
		Up	963	K	0.961051	0.00100908	163.43	2	SILLIQLEK(0.961)LK(0.039)	1.1666	1.95953	0.935823	0.791161	0.313482	0.929871	1.07348	1.07674	0.919909		2.107	0.872	0.735	0.341	2.712
		Up	948	K	0.986417	0.0040372	58.313	2	SNSQNIPYIK(0.986)NLIPIK(0.014)	-1.5237	1.19877	0.801234			0.929871	1.07348	1.07674	0.919909		1.289	0.746
PY17X_0312300	acyl-CoA synthetase, putative	Up	735	K	0.978531	0.000833556	138.26	2	DYDFFLQK(0.979)VK(0.021)	0.40845	0.989005	1.55212	0.504367	0.954511	0.848782	0.812377	1.22725	1.11159	0.712	1.165	1.911	0.411	0.859	2.53
		Up	555	K	0.99268	0.0125524	68.49	2	GYFLK(0.993)DNLTK(0.007)	0.071111	0.732138	1.26786			0.848782	0.812377	1.22725	1.11159		0.863	1.561
		Up	437	K	1	1.86064e-07	135.5	3	HSK(1)LDHMVEAVTGISK	0.93021	0.920378	1.4377	0.759797	0.882123	0.848782	0.812377	1.22725	1.11159		1.084	1.77	0.619	0.794	1.99
		Up	450	K	1	2.62089e-06	108.24	3	LDHMVEAVTGISK(1)QIR	0.11312	0.955868	1.12387	0.953982	0.966283	0.848782	0.812377	1.22725	1.11159		1.126	1.383	0.777	0.869	1.52
PY17X_0312900	DNA-directed RNA polymerase II subunit RPB2, putative	Down	893	K	1	4.32484e-39	178.05	3	VLGDDIIIGK(1)VSPSIDDEEDIIIQR	-0.67441	0.646421	0.502992	2.3263	0.524284	1.10797	1.09215	0.975569	0.824316	1.23	0.583	0.461	2.385	0.636	0.484
PY17X_0314700	calcium-dependent protein kinase 1, putative	Up	62	K	1	0.00020042	111.38	2	K(1)LGSGAYGEVLLCK	0.55921	0.922346	1.34303	0.760087	0.97454	1.16806	0.651683	1.42423	0.756024	0.841	0.79	2.061	0.534	1.289	1.539
PY17X_0315000	40S ribosomal protein S26, putative	Up	54	K	1	0.000127333	95.345	2	DIK(1)EASVYSTFQLPK	-0.47865	1.07922	1.5265	0.526076	0.868207	1.02255	0.930158	1.26437	0.782925	0.998	1.055	1.641	0.416	1.109	2.008
PY17X_0405000	EH domain-containing protein, putative	Up	93	K	0.999093	0.000123344	63.947	3	IGPEPTTDK(0.999)FVAVMYSEK(0.001)	-1.4748	1.18235	0.817652			1.11379	0.856098	1.04354	0.98658	0.968	1.062	0.955
PY17X_0406000	transporter, putative	Down	691	K	1	0.000416962	150.53	2	EDDDSASTK(1)IV	0.56535		0.995707	0.679316	1.32498	0.949065	1.04267	1.19125	0.81701	1.036		0.955	0.57	1.622	0.589
		Down	137	K	1	9.80971e-11	110.9	3	SNNQK(1)FSEVYNSIYEDLKK	-2.0715		1.00539	0.734117	1.26049	0.949065	1.04267	1.19125	0.81701			0.964	0.616	1.543	0.625
		Up	208	K	1	0.00638967	83.623	2	K(1)YIVGQIFNIIR	1.6758	0.893453	1.10655			0.949065	1.04267	1.19125	0.81701		0.941	1.061
PY17X_0407100	cytochrome c oxidase subunit ApiCOX35, putative	Down	289	K	0.999376	9.23619e-08	150.44	3	LFYLEAPEHK(0.999)INWVK(0.001)PR	-1.8734	0.713014	0.492947	1.12399	1.67005	0.912498	0.944105	1.08695	1.05645	0.867	0.781	0.522	1.034	1.581	0.542
PY17X_0407300	ER membrane protein complex subunit 5, putative	Up	113	K	1	1.47642e-47	304.34	2	DYINEFLSK(1)NI	-0.69245	1.04916	1.09879	1.27608	0.575977	0.916148	0.900443	1.32175	0.861659	0.869	1.145	1.22	0.965	0.668	1.506
PY17X_0407500	40S ribosomal protein S23, putative	Up	56	K	1	0.000491685	110.44	2	GIVVEK(1)VAIEAK	1.4989	0.774895	1.29211		0.932993	0.396469	1.15186		1.45167	0.793	1.954	1.122		0.643	1.745
PY17X_0408100	spindle and kinetochore-associated protein 2, putative	Up	290	K	0.997415	0.000491538	90.306	2	IVEVINK(0.997)TGSVK(0.003)	-3.8227	0.455662	1.13321		1.41112	0.86658	0.697353		1.43607	0.486	0.526	1.625		0.983	1.653
PY17X_0408300	apicomplexan kinetochore protein 10, putative	Up	563	K	1	0.000782559	88.24	2	NSK(1)EYYYINER	-0.28283	0.596982	1.91044	0.283107	1.20948	0.843401	0.794879	0.737256	1.62446	0.816	0.708	2.403	0.384	0.745	2.535
PY17X_0408800	T-complex protein 1 subunit eta, putative	Down	465	K	1	6.09134e-08	86.729	3	YLSHNAGYDSTDILNK(1)LR	2.3207	0.782204	0.746907	1.29911	1.17178	0.885394	1.09727	1.04843	0.968902	0.988	0.883	0.681	1.239	1.209	0.638
PY17X_0418300	coatomer subunit beta, putative	Up	837	K	1	0.000687361	75.5	2	NK(1)TLGTTQNYTTLK	-0.33707	0.940727	1.42676	0.632516		1.0115	0.928146	1.11401	0.946341	0.944	0.93	1.537	0.568		1.637
PY17X_0418800	high molecular weight rhoptry protein 3, putative	Down	122	K	1	3.33315e-11	172.09	3	EYEEPDISYLAK(1)SLDNEQR	1.7766	0.194339		1.02898	1.77669	1.01622	0.875236	1.13275	0.975793	0.897	0.191		0.908	1.821	0.21
		Down	689	K	1	5.95576e-06	207.67	2	ILK(1)GFDEFAQNK	-2.2233	0.508813	0.517512	1.69224	1.28144	1.01622	0.875236	1.13275	0.975793		0.501	0.591	1.494	1.313	0.392
		Up	97	K	0.877332	1.33043e-10	89.359	4	APQHLSFNGEHDFK(0.877)PCSK(0.123)	0.18994	0.625264	1.42963		0.945107	1.01622	0.875236	1.13275	0.975793		0.615	1.633		0.969	1.685
		Up	771	K	1	1.08925e-15	141.29	3	SDDNLTIADRDK(1)ELELELFR	2.3296	0.419706	1.77986		0.800438	1.01622	0.875236	1.13275	0.975793		0.413	2.034		0.82	2.48
		Up	133	K	1	1.45178e-05	132.9	3	HYYK(1)TTFGDIEPVGK	1.8707	1.14975	1.34106	0.664494	0.844691	1.01622	0.875236	1.13275	0.975793		1.131	1.532	0.587	0.866	1.848
		Up	785	K	0.977098	0.0138079	86.205	2	YIGTLK(0.977)ESK(0.023)	2.8641	1.04431	1.33709	0.618604		1.01622	0.875236	1.13275	0.975793		1.028	1.528	0.546		1.883
PY17X_0419600	ubiquitin specific protease, putative	Up	1103	K	0.879695	0.00013478	66.953	3	IFIYTLHNYVTGK(0.88)FK(0.12)	-1.2985	0.901354	1.09865			0.828082	0.944125	1.12666	1.10114	0.796	1.088	1.164
		Up	1160	K	0.999002	0.00202512	70.389	3	LFELSK(0.999)MHNTPK(0.001)	0.33696	0.96199	1.24688		0.791132	0.828082	0.944125	1.12666	1.10114		1.162	1.321		0.718	1.84
PY17X_0502100	early transcribed membrane protein	Up	108	K	0.999696	3.41677e-07	81.373	3	NTNLVSDNK(1)NILSTTETNK	1.9595	0.773172	1.03007	1.18058	1.01618	1.18413	0.10604	2.50093	0.208904	0.49	0.653	9.714	0.472	4.864	1.69
PY17X_0504700	60S ribosomal protein L30e, putative	Down	16	K	0.99867	0.000701847	50.116	3	SVGDNINSK(0.999)LQLVMK(0.001)	0.13766			1.15317	0.846826	1.09797	0.859354	1.18591	0.856761	0.964			0.972	0.988
PY17X_0505200	autophagy-related protein 8, putative	Up	77	K	1	9.9711e-82	330.25	4	FVLHQHINQSAYGNNMK(1)LFR	-0.32081	1.29087	1.14744	0.869084	0.692602	0.995351	0.99314	1.02204	0.989473	0.989	1.297	1.155	0.85	0.7	1.588
PY17X_0506200	ADP-ribosylation factor, putative	Down	117	K	1	1.77809e-10	93.649	3	MINEEELK(1)DAIILVFANK	2.2588	0.948373		1.83804	0.213583	1.14242	0.920189	0.862098	1.07529	1.09	0.83		2.132	0.199	0.389
PY17X_0507000	VPS13 domain-containing protein, putative	Up	5196	K	1	0.000292655	106	2	NSISLQVEK(1)ER	0.61369	0.782379	2.53501	0.363508	0.319105	0.743459	1.46864	0.716423	1.07148	1.204	1.052	1.726	0.507	0.298	3.934
		Up	1069	K	0.999996	0.00436851	68.548	2	SVTK(1)VINENESK	1.1184	0.731919	1.26808			0.743459	1.46864	0.716423	1.07148		0.984	0.863
PY17X_0507600	ZIP domain-containing protein, putative	Down	136	K	0.999905	5.92187e-05	119.55	3	DHIDIEMK(1)PISVK	-1.2494	1.03434	0.835155	1.20199	0.928508	1.16549	1.13572	1.09517	0.603619	1.473	0.887	0.735	1.098	1.538	0.643
		Up	115	K	1	4.35964e-07	79.235	3	NTNK(1)FTINSTSDQNNTR	4.0062	0.948701	1.0513			1.16549	1.13572	1.09517	0.603619		0.814	0.926
PY17X_0508000	phospholipid scramblase, putative	Down	398	K	0.99496	2.24319e-21	129.53	2	DIDNYTLNFEDVK(0.995)NPEWK(0.005)	1.9233	0.201791		1.39404	1.40417	0.606468	0.584998	1.61275	1.19578	0.432	0.333		0.864	1.174	0.385
PY17X_0510100	exported protein 3, putative	Up	994	K	0.998698	0.00743387	96.311	2	GVALSLK(0.999)EK(0.001)	-2.334	1.06695	1.49135		0.441705	0.813687	1.51227	0.931317	0.742721	1.455	1.311	0.986		0.595	1.657
PY17X_0512000	40S ribosomal protein S2, putative	Up	52	K	0.989527	0.00135839	65.408	3	DGVHIINLAK(0.99)TYEK(0.01)	-6.4231	0.962191	1.35857		0.679244	0.931832	1.08095	0.903514	1.08371	1.014	1.033	1.257		0.627	2.005
PY17X_0514500	LEM3/CDC50 family protein, putative	Up	493	K	0.999976	0.000663865	87.942	3	MIIDNK(1)ESNLHPK	2.2253	0.879447	1.12055			0.88498	0.952089	1.30504	0.857893	0.894	0.994	1.177
PY17X_0517000	mRNA-decapping enzyme subunit 1, putative	Down	599	K	1	0.0192345	74.269	2	LLYIIK(1)GLSR	2.5724			1.01659	0.983408	0.873257	1.00393	1.02519	1.09762	0.884			0.992	0.896
		Up	871	K	0.999996	0.00162625	113.46	2	AMNDQQK(1)LNIK	-0.59728	0.922863	1.53592	0.810561	0.730661	0.873257	1.00393	1.02519	1.09762		1.057	1.53	0.791	0.666	1.816
		Up	613	K	1	0.0154629	99.34	2	K(1)YSQDIYYDK	1.4	0.778914	1.70637	0.491382	1.02333	0.873257	1.00393	1.02519	1.09762		0.892	1.7	0.479	0.932	1.843
		Up	451	K	0.986233	1.92051e-07	115.79	3	NINNWYEENSINK(0.986)ETLK(0.014)	-0.31313	1.07233	1.49746	0.602709	0.827496	0.873257	1.00393	1.02519	1.09762		1.228	1.492	0.588	0.754	2.034
		Up	648	K	0.998386	0.00528425	79.311	2	NNFFSK(0.998)EISGK(0.002)	2.0523	1.07589	1.47639	0.747978	0.699747	0.873257	1.00393	1.02519	1.09762		1.232	1.471	0.73	0.638	1.997
		Up	389	K	0.999982	1.91721e-06	108.34	2	NSIANYNK(1)SVNFILSK	-1.6707	1.884	0.606485	1.3142	0.195319	0.873257	1.00393	1.02519	1.09762		2.157	0.604	1.282	0.178	2.538
		Up	653	K	1	7.1382e-12	198.1	3	EISGK(1)TGGEAIMNLLGLNK	-1.5944	0.812134	1.66638	0.771887	0.749596	0.873257	1.00393	1.02519	1.09762		0.93	1.66	0.753	0.683	1.832
PY17X_0518100	early transcribed membrane protein	Up	214	K	0.991025	0.0290466	45.183	3	YVK(0.002)PEFPAK(0.991)PDPLPK(0.007)	-1.8694	0.499801	1.5002			0.884154	1.01591	1.46548	0.63445	1.102	0.565	1.477
PY17X_0521000	conserved Plasmodium protein, unknown function	Down	1004	K	1	1.33419e-17	94.63	4	NK(1)NYDHDNEDANTLQLNQISQK	-4.1342	0.586751		1.20269	1.21056	0.955306	0.856213	1.20789	0.980596	0.832	0.614		0.996	1.235	0.616
PY17X_0521300	ADP/ATP transporter on adenylate translocase, putative	Down	208	K	0.999916	0.000123753	78.864	2	AILFNNDK(1)NTNIILK	-4.5071	0.430067	0.986366	0.896039	1.68753	0.962793	0.994736	1.26249	0.779975	1.019	0.447	0.992	0.71	2.164	0.544
		Up	263	K	0.99783	0.000273064	172.1	2	NTIDCWIK(0.998)ILK(0.002)	-1.1362	1.49746	1.3764	0.647202	0.478935	0.962793	0.994736	1.26249	0.779975		1.555	1.384	0.513	0.614	2.642
		Up	275	K	1	0.000504631	127.94	2	GFFK(1)GAWANVIR	0.41566	1.77259	1.34117	0.497951	0.388289	0.962793	0.994736	1.26249	0.779975		1.841	1.348	0.394	0.498	3.69
		Up	266	K	1	0.00392109	137.88	2	ILK(1)HEGIR	0.65663	1.0788	1.53226	0.529717	0.859223	0.962793	0.994736	1.26249	0.779975		1.12	1.54	0.42	1.102	2.032
		Up	47	K	1	1.26495e-22	203.52	3	VK(1)MLIQTQDSIPEIK(1)SGQVER	-4.4118	1.20706	1.2734	0.709554	0.80999	0.962793	0.994736	1.26249	0.779975		1.254	1.28	0.562	1.038	1.732
		Up	34	K	1	4.49366e-05	82.437	3	VK(1)MLIQTQDSIPEIK(1)SGQVER	-4.4118	1.32112	1.23239	0.446498		0.962793	0.994736	1.26249	0.779975		1.372	1.239	0.354		3.876
		Up	62	K	1	0.00104842	176.75	2	YSGLINCFK(1)R	1.6519	2.41801	0.670968	0.76295	0.148068	0.962793	0.994736	1.26249	0.779975		2.511	0.675	0.604	0.19	3.855
PY17X_0522000	antigen UB05, putative	Up	47	K	1	6.78609e-06	191.55	2	LFDNK(1)VSMVLNR	0.42877	1.49525	0.450962	1.04849	1.0053	0.900033	0.182362	2.42225	0.495355	0.37	1.661	2.473	0.433	2.029	2.528
		Up	101	K	1	0.00645735	136.84	2	YQGK(1)DESSR	0.066581	0.631018	1.25334		1.11564	0.900033	0.182362	2.42225	0.495355		0.701	6.873		2.252	3.052
PY17X_0523100	AP2 domain transcription factor, putative	Up	1155	K	0.999995	0.00564607	81.099	3	HSSHK(1)FGILK	-0.061384	0.793953	1.20605			1.16148	1.22722	0.871303	0.740007	1.495	0.684	0.983
		Up	1307	K	1	0.000533436	127.03	2	NFNLTK(1)SGSAFR	-0.80001	0.610301	1.7434		0.646303	1.16148	1.22722	0.871303	0.740007		0.525	1.421		0.873	1.628
PY17X_0524100	alpha tubulin 2	Down	96	K	1	3.1101e-16	123.92	3	QLFHPEQLISGK(1)EDAANNFAR	0.24442	0.893478	0.670061	1.41525	1.02122	1.17483	0.855562	1.10419	0.865419	1.026	0.761	0.783	1.282	1.18	0.629
		Up	401	K	1	0.0148021	140.12	2	FDLMYAK(1)R	1.0905	1.27729	1.154	0.765017	0.803696	1.17483	0.855562	1.10419	0.865419		1.087	1.349	0.693	0.929	1.51
PY17X_0524200	40S ribosomal protein S19, putative	Down	150	K	1	2.03284e-05	139.78	2	LTTK(1)GENAINNFAR	-1.372	0.385841	1.11772	1.0024	1.49404	1.15224	1.04543	1.07193	0.730396	1.253	0.335	1.069	0.935	2.046	0.44
PY17X_0525300	glideosome associated protein with multiple membrane spans 2, putative	Up	361	K	1	5.00605e-113	289.75	2	QNAEMGVSENK(1)YNIGQY	0.89208	1.93328	0.644876	0.918648	0.503197	1.21269	0.807924	1.09174	0.887645	1.01	1.594	0.798	0.841	0.567	1.651
PY17X_0525700	tryptophan-rich protein	Up	332	K	1	6.9791e-05	127.93	3	EK(1)HWFIWTSER	0.24035	1.0879	1.93221	0.514377	0.465514	1.16675	1.19377	1.12217	0.517308	1.674	0.932	1.619	0.458	0.9	1.917
		Up	263	K	1	0.000108576	128.41	3	WEENWVK(1)HYNCEER	1.7739	1.60116	0.929131	0.469708		1.16675	1.19377	1.12217	0.517308		1.372	0.778	0.419		3.274
PY17X_0525800	tryptophan-rich protein	Up	305	K	1	0.0135835	94.806	2	DNK(1)HMLYK	1.4951	0.739905	1.92741	0.332688		1.04428	1.37863	0.974475	0.602623	1.68	0.709	1.398	0.341		2.079
		Up	310	K	1	0.00181262	88.921	3	HMLYK(1)QWVEK	-5.1088	1.17307	1.24235	0.584575		1.04428	1.37863	0.974475	0.602623		1.123	0.901	0.6		1.872
		Up	238	K	1	0.00108695	127.94	3	ILSWSMIDWK(1)R	0.9283	1.37497	1.48435	0.994613	0.146063	1.04428	1.37863	0.974475	0.602623		1.317	1.077	1.021	0.242	2.87
		Up	324	K	1	2.0782e-10	148.57	3	K(1)QWNVWIEEQNLGHSYIN	1.1469	0.86345	2.08473	0.6371	0.414716	1.04428	1.37863	0.974475	0.602623		0.827	1.512	0.654	0.688	1.732
		Up	228	K	1	0.00063144	159.12	2	NK(1)ILSWSMIDWK	3.7428	1.27219	1.72447	0.654944	0.348404	1.04428	1.37863	0.974475	0.602623		1.218	1.251	0.672	0.578	1.988
PY17X_0526200	early transcribed membrane protein	Up	39	K	1	0.000187962	157.77	2	VTK(1)SADNAFIK	1.9245	0.827307	1.27136	0.960576	0.940755	0.825155	0.791473	1.44644	0.936931	0.708	1.003	1.606	0.664	1.004	1.555
		Up	159	K	1	4.62949e-08	169.52	3	PVPEINTK(1)PTLSSGNSR	0.90961	0.902636	1.26182	0.730874	1.10467	0.825155	0.791473	1.44644	0.936931		1.094	1.594	0.505	1.179	1.759
PY17X_0604900	major facilitator superfamily domain-containing protein, putative	Down	628	K	1	1.19378e-22	128.11	3	LK(1)AAANIVENEEAINPDLIIHK	-2.9628	1.45422	0.257674	1.60784	0.680264	1.03301	1.08641	0.79528	1.08529	1.15	1.408	0.237	2.022	0.627	0.537
PY17X_0605200	nucleosome assembly protein, putative	Down	40	K	0.999972	0.000574409	163.59	2	MTDLTEEQK(1)ETLK	0.68826			0.766943	1.23306	1.05957	0.913928	1.09145	0.935052	0.974			0.703	1.319
PY17X_0607000	high mobility group protein B3, putative	Up	589	K	0.999992	3.28317e-11	95.263	3	HTEETNLFEESMK(1)QLGLFK	-0.68935	0.452467	1.77369		0.773844	0.958963	1.11423	0.991909	0.934901	1.08	0.472	1.592		0.828	1.923
PY17X_0607300	eukaryotic translation initiation factor 3 subunit C, putative	Up	716	K	1	3.20435e-11	69.201	3	FLDIYDK(1)QIFNSPPENNR	0.1394	0.650281	1.34972			1.06211	0.88901	1.30493	0.743951	1.004	0.612	1.518
PY17X_0609800	zinc finger protein, putative	Up	933	K	1	0.00969266	72.365	2	LK(1)YSLPCCPLCR	-0.47243	0.707667	1.90173	0.390605		1.66576	0.488809	1.5897	0.255731	1.48	0.425	3.891	0.246		1.728
		Up	851	K	1	0.0051492	85.716	2	YLDGK(1)WVYGR	-2.0069	0.930493	1.91592	0.478617	0.674966	1.66576	0.488809	1.5897	0.255731		0.559	3.92	0.301	2.639	1.671
PY17X_0610200	telomere repeat-binding zinc finger protein, putative	Up	103	K	0.920738	0.00343051	97.033	2	NYLNK(0.921)FNNK(0.079)	0.94392	1.09238	0.907623			1.04775	0.913753	0.863484	1.17502	0.996	1.043	0.993
PY17X_0612900	non-SERCA-type Ca2+ -transporting P-ATPase, putative	Down	1293	K	0.931758	0.0236721	75.474	3	ENKPVTFWGAAK(0.068)GK(0.932)	1.6982			1.26152	0.738482	0.901764	1.02435	1.32126	0.752627	1.022			0.955	0.981
		Up	1179	K	0.99998	7.33834e-05	108.24	3	EPPNADNMK(1)TPPRPK	3.8914	0.742999	1.53295		0.724053	0.901764	1.02435	1.32126	0.752627		0.824	1.497		0.962	1.556
		Up	950	K	1	0.000212354	110.58	2	NAQVK(1)VIMITGDQK	-0.64116	0.848894	1.67963	0.704197	0.767282	0.901764	1.02435	1.32126	0.752627		0.941	1.64	0.533	1.019	1.687
		Up	1389	K	1	0.000315225	102.55	2	SWEPFYK(1)VFNR	0.61505	1.02079	1.51765	1.03092	0.430645	0.901764	1.02435	1.32126	0.752627		1.132	1.482	0.78	0.572	2.021
PY17X_0614100	ribonucleoside-diphosphate reductase large subunit, putative	Up	799	K	0.994768	1.207e-53	200.76	3	FTVDTQVAK(0.995)NAEK(0.005)	1.5194	1.10231	1.63301	0.231043	1.03364	0.701156	0.965555	0.78211	1.55118	0.759	1.572	1.691	0.295	0.666	3.934
		Up	803	K	1	0.00202615	76.196	3	NAEK(1)LK(1)NADGVAITR	-0.69843	1.38519	1.01295		0.601861	0.701156	0.965555	0.78211	1.55118		1.976	1.049		0.388	2.704
		Up	805	K	1	0.000293076	136.94	3	NAEK(1)LK(1)NADGVAITR	-0.69843	0.822835	1.43551		0.741655	0.701156	0.965555	0.78211	1.55118		1.174	1.487		0.478	3.111
PY17X_0614300	N-acetyltransferase, GNAT family, putative	Up	7	K	1	0.000132469	91.245	3	QK(1)QNASSISHVLINK	0.82422	0.90029	1.09971			1.07418	0.862947	1.18432	0.878544	0.944	0.838	1.274
PY17X_0614700	conserved Plasmodium protein, unknown function	Down	822	K	1	0.00404575	98.009	2	K(1)LNLYAENK	5.4524			0.649016	1.35098	1.08185	0.683373	1.09936	1.13542	0.793			0.59	1.19
		Up	146	K	0.999996	0.00049977	136.94	2	SNDILK(1)DNILNK	-1.6676	1.1035	1.36828	1.42009	0.108119	1.08185	0.683373	1.09936	1.13542		1.02	2.002	1.292	0.095	10.932
PY17X_0617200	eukaryotic translation initiation factor 3 subunit I, putative	Down	138	K	1	0.000676269	60	3	SDTLIWK(1)QEHESR	0.8974			0.843768	1.15623	1.01322	0.90546	1.24504	0.836279	0.948			0.678	1.383
PY17X_0617300	drug/metabolite transporter DMT2, putative	Up	327	K	1	1.40711e-07	163.59	2	MQNDPDILIK(1)PK(1)V	0.56369	0.906736	1.44802	0.815704	0.829542	0.856375	0.972144	1.26605	0.905435	0.875	1.059	1.49	0.644	0.916	1.636
PY17X_0619800	60S ribosomal protein L11a, putative	Up	49	K	1	2.31573e-06	104.49	3	VLEQLTEQK(1)PIFGK(1)CR	-2.5477	1.07044	1.21914	0.817222	0.893203	0.97579	0.883038	1.21752	0.923653	0.879	1.097	1.381	0.671	0.967	1.531
		Up	166	K	0.999999	0.00101784	99.174	2	WFQTK(1)FDGILLK	0.68166	1.25759	1.26821	0.685762	0.788435	0.97579	0.883038	1.21752	0.923653		1.289	1.436	0.563	0.854	1.986
PY17X_0619900	40S ribosomal protein S10, putative	Up	112	K	1	0.00896062	65.933	3	APK(1)MDDEFSR	-3.7257	1.46908	1.05478	0.681863	0.794268	0.988838	1.1046	0.871678	1.03489	1.1	1.486	0.955	0.782	0.767	1.572
PY17X_0621800	40S ribosomal protein S5, putative	Down	8	K	0.998168	6.18536e-05	107.08	2	MEATSDIK(0.998)LFK(0.002)	0.70039	0.892914	0.650807	1.53309	0.923187	1.26519	0.801733	1.31728	0.615803	1.131	0.706	0.812	1.164	1.499	0.574
PY17X_0626000	tryptophan-rich protein	Up	148	K	1	3.6559e-13	137.89	3	ELQTK(1)WMHFNPNIDQEYK	2.3759	1.1723	1.79996	0.566029	0.461709	1.11722	1.37237	0.891765	0.618648	1.736	1.049	1.312	0.635	0.746	1.705
		Up	90	K	1	0.000690921	168.69	2	YTDDK(1)LSSAPK	-2.5923	0.451225	2.41241	0.136363		1.11722	1.37237	0.891765	0.618648		0.404	1.758	0.153		2.641
		Up	96	K	0.999999	1.05243e-05	135.28	2	LSSAPK(1)TDEWK	1.1004	1.05233	1.83741	0.476423	0.633841	1.11722	1.37237	0.891765	0.618648		0.942	1.339	0.534	1.025	1.535
		Up	167	K	1	4.11511e-06	151.08	3	IEFLSK(1)SENWNDDKWK	-4.9372	1.05465	1.85579	0.507182	0.582375	1.11722	1.37237	0.891765	0.618648		0.944	1.352	0.569	0.941	1.548
		Up	175	K	0.999992	7.50686e-05	195.3	2	SENWNDDK(1)WK	-0.054538	1.69342	1.45226	0.573299	0.281028	1.11722	1.37237	0.891765	0.618648		1.516	1.058	0.643	0.454	2.344
		Up	536	K	1	0.00353864	105.81	3	K(1)YASNPYFR	-0.93015	1.89281	1.34885	0.547826	0.210515	1.11722	1.37237	0.891765	0.618648		1.694	0.983	0.614	0.34	2.825
		Up	101	K	1	0.00186574	85.622	2	TDEWK(1)HNAWR	-0.64499	2.08636	0.880618	0.858856	0.174164	1.11722	1.37237	0.891765	0.618648		1.867	0.642	0.963	0.282	2.108
		Up	258	K	1	0.0127003	82.716	3	LWYAWK(1)ER	-1.3831	1.2847	1.06616	0.649143		1.11722	1.37237	0.891765	0.618648		1.15	0.777	0.728		1.58
		Up	127	K	1	0.00107554	178.94	2	NK(1)SEWMDQK	2.588	0.796872	1.20313			1.11722	1.37237	0.891765	0.618648		0.713	0.877
		Up	237	K	1	3.24127e-77	206.61	3	YEEDTFFSK(1)IDELTVEVLPAEEQR	-0.51784	0.687664	2.43657	0.769048	0.106716	1.11722	1.37237	0.891765	0.618648		0.616	1.775	0.862	0.172	5.518
		Up	313	K	1	0.00431255	113.1	2	WIQQK(1)QWR	-0.041443	1.12215	1.7372	0.497547	0.6431	1.11722	1.37237	0.891765	0.618648		1.004	1.266	0.558	1.04	1.508
PY17X_0626300	tryptophan-rich protein	Down	339	K	0.99997	6.68579e-05	162.59	2	HTEWEEWK(1)LNK	0.70465	0.615905	0.67855	1.23614	1.46941	0.861804	0.957956	1.38935	0.790888	0.916	0.715	0.708	0.89	1.858	0.592
		Up	236	K	0.999985	2.68791e-38	216.04	2	ATVEQNMIK(1)DLK	2.3022	1.62781	0.786461	1.15483	0.430897	0.861804	0.957956	1.38935	0.790888		1.889	0.821	0.831	0.545	1.89
		Up	288	K	1	8.37477e-07	101.64	3	PK(1)TRPDPFFFLIK	2.4366	1.27712	1.88521	0.547118	0.290549	0.861804	0.957956	1.38935	0.790888		1.482	1.968	0.394	0.367	4.562
		Up	205	K	1	2.6857e-23	212.27	2	GHIDK(1)ELYDNVAR	-0.5491	0.843889	1.90654	0.741378	0.50819	0.861804	0.957956	1.38935	0.790888		0.979	1.99	0.534	0.643	2.464
		Up	326	K	1	7.03943e-07	124.81	2	LESK(1)YLTVK	-0.1251	1.00418	1.68193	0.701793	0.61209	0.861804	0.957956	1.38935	0.790888		1.165	1.756	0.505	0.774	2.288
		Up	331	K	1	9.61777e-09	172.51	3	YLTVK(1)HTEWEEWK	0.827	0.859291	1.44077	0.963101	0.736842	0.861804	0.957956	1.38935	0.790888		0.997	1.504	0.693	0.932	1.526
		Up	45	K	1	8.40374e-05	184.27	2	LFDVDETK(1)DYDK	1.1673	0.776152	2.07615	0.453082	0.694611	0.861804	0.957956	1.38935	0.790888		0.901	2.167	0.326	0.878	2.616
		Up	49	K	0.978121	1.20331e-30	248.69	2	LFDVDETKDYDK(0.978)K(0.022)	-0.66749	1.21039	1.68697	0.583662	0.518977	0.861804	0.957956	1.38935	0.790888		1.404	1.761	0.42	0.656	3.014
		Up	322	K	0.999998	6.35472e-67	258.79	3	MEQDQWTDITNK(1)LESK	0.57824	0.771326	1.57828	0.863758	0.786637	0.861804	0.957956	1.38935	0.790888		0.895	1.648	0.622	0.995	1.547
		Up	200	K	1	6.85882e-10	117.3	2	WIAYK(1)GHIDK	-1.713	0.836385	1.89416	0.567309	0.702149	0.861804	0.957956	1.38935	0.790888		0.971	1.977	0.408	0.888	2.303
PY17X_0701100	Plasmodium exported protein, unknown function	Up	178	K	0.995401	0.00049704	125.17	2	DDVEAIWEK(0.995)VIK(0.005)	0.60012	1.15551	1.50824	0.693217	0.643024	0.834589	1.26015	0.879452	1.02581	1.088	1.385	1.197	0.788	0.627	1.834
		Up	189	K	1	0.000699244	90.306	2	LSNNTK(1)LTEIVR	-1.1044	0.752843	1.24716			0.834589	1.26015	0.879452	1.02581		0.902	0.99
		Up	169	K	1	4.10366e-05	142.08	3	QIINWK(1)DDVEAIWEK	-0.30427	0.640313	2.66891	0.517866	0.172909	0.834589	1.26015	0.879452	1.02581		0.767	2.118	0.589	0.169	6.917
PY17X_0701300	sporozoite and liver stage tryptophan-rich protein, putative	Up	385	K	1	0.0113931	109.11	3	FVK(1)NPQLR	3.257	0.962452	1.483	0.554551		0.991355	1.24826	0.912769	0.847618	1.28	0.971	1.188	0.608		1.597
		Up	64	K	1	0.00212201	108.2	2	LK(1)TFFSMPESK	-4.468	1.53347	0.579305	0.887225		0.991355	1.24826	0.912769	0.847618		1.547	0.464	0.972		1.592
		Up	382	K	0.997795	0.000860155	99.855	2	WINDIVDK(0.998)FVK(0.002)	3.1184	1.22289	1.54416	0.629281	0.603673	0.991355	1.24826	0.912769	0.847618		1.234	1.237	0.689	0.712	1.764
PY17X_0703200	SET domain protein, putative	Up	752	K	1	0.00668145	97.277	2	NK(1)SYLYGNYK	-0.046935	0.736927	1.26307			0.960214	1.07713	0.618799	1.34385	1.177	0.767	1.173
PY17X_0704200	receptor for activated c kinase, putative	Down	180	K	0.993799	0.00108225	90.156	2	QAIIVSCGWDK(0.994)LVK(0.006)	-0.45342	0.556398		1.08223	1.36137	1.14626	1.02824	0.716631	1.10887	1.264	0.485		1.51	1.228	0.321
		Down	45	K	1	1.14562e-15	82.822	3	K(1)LIVWNINPDDESGEIGTAK	-0.31517		0.563269	0.852126	1.58461	1.14626	1.02824	0.716631	1.10887			0.548	1.189	1.429	0.383
		Down	65	K	0.773929	7.67866e-28	220.49	2	LIVWNINPDDESGEIGTAK(0.226)K(0.774)	-1.9245	0.70052	0.846312	1.17002	1.28314	1.14626	1.02824	0.716631	1.10887		0.611	0.823	1.633	1.157	0.542
		Down	138	K	1	0.000510029	159.12	2	TIK(1)LWNTLAQCK	-2.2399	0.73382	0.88313	0.962879	1.42017	1.14626	1.02824	0.716631	1.10887		0.64	0.859	1.344	1.281	0.574
PY17X_0708000	PhIL1-interacting candidate PIC2, putative	Up	986	K	1	0.00220913	106	2	QFLSGMCCGGVK(1)R	0.56512	1.58014	1.06238	0.601765	0.75572	1.19721	0.895474	0.840524	1.06679	1.132	1.32	1.186	0.716	0.708	1.76
		Up	64	K	0.977912	0.00647444	72.365	2	YNDLATSEK(0.978)IK(0.022)	1.1601	0.957294	1.14582		0.896886	1.19721	0.895474	0.840524	1.06679		0.8	1.28		0.841	1.522
		Up	802	K	1	8.15829e-05	108.5	2	SFFK(1)TANYNDVENK	-4.7589	1.25474	1.33271	0.479045	0.933504	1.19721	0.895474	0.840524	1.06679		1.048	1.488	0.57	0.875	1.77
		Up	1017	K	1	1.71392e-08	189.56	2	SFFK(1)TSNYNDVQK	-5.2028	1.26169	1.22252	0.554175	0.961609	1.19721	0.895474	0.840524	1.06679		1.054	1.365	0.659	0.901	1.557
		Up	758	K	1	0.000898846	146.88	3	K(1)QFLSGMCCGGAK	-1.8142	2.00255	0.738747	0.572049	0.686651	1.19721	0.895474	0.840524	1.06679		1.673	0.825	0.681	0.644	1.869
PY17X_0709600	conserved Plasmodium protein, unknown function	Down	32	K	0.969896	0.000161769	167.04	2	EEEFYQPVK(0.97)K(0.03)	-1.3812	0.677484	0.689743	1.13794	1.49483	0.831124	1.05422	1.00734	1.10731	0.888	0.815	0.654	1.13	1.35	0.602
		Down	23	K	0.99961	0.000127569	112.95	3	KPSSK(1)EEEFYQPVK	1.3762	0.35856	0.340105	0.771804	2.52953	0.831124	1.05422	1.00734	1.10731		0.431	0.323	0.766	2.284	0.352
PY17X_0710000	conserved Plasmodium protein, unknown function	Up	370	K	1	0.00143739	83.358	2	ILDILK(1)TDGER	0.2579	1.72857	0.629613	0.641816		0.966635	0.849779	0.887733	1.29585	0.872	1.788	0.741	0.723		2.473
PY17X_0710500	protein transport protein YIF1, putative	Up	153	K	0.982013	0.000824177	42.061	3	VTNYSDK(0.982)TFENNTK(0.018)	3.5249	0.979956	1.02004			1.19921	0.754196	1.25831	0.78829	0.955	0.817	1.352
PY17X_0712100	heat shock protein 70, putative	Down	332	K	0.97178	0.00568583	76.85	2	DTLIPVEK(0.972)VLK(0.028)	1.874	0.834893	0.675381	1.31115	1.17857	1.05506	0.943486	1.24143	0.760016	1.046	0.791	0.716	1.056	1.551	0.606
		Down	149	K	0.998615	7.08373e-05	189.56	2	ENAEAFLGK(0.999)SIK(0.001)	2.8388	0.59501		1.20937	1.19562	1.05506	0.943486	1.24143	0.760016		0.564		0.974	1.573	0.579
		Down	152	K	1	7.76254e-06	106	3	SIK(1)NAVITVPAYFNDSQR	-0.79332	0.716364	0.8813	1.13089	1.27145	1.05506	0.943486	1.24143	0.760016		0.679	0.934	0.911	1.673	0.652
		Down	358	K	1	0.00280103	85.716	2	IPK(1)IQTLIK	0.45987	0.686615	0.846065	1.08192	1.38541	1.05506	0.943486	1.24143	0.760016		0.651	0.897	0.872	1.823	0.619
		Down	88	K	1	0.00099811	143.22	2	K(1)FTESSVQSDMK	0.68351	0.563806	0.87047	1.36503	1.2007	1.05506	0.943486	1.24143	0.760016		0.534	0.923	1.1	1.58	0.534
		Down	67	K	1	0.00104684	125.17	2	LIGDAAK(1)NQVAR	-0.46884	0.615704	1.02137	1.10548	1.25744	1.05506	0.943486	1.24143	0.760016		0.584	1.083	0.89	1.654	0.656
		Down	171	K	1	5.85297e-07	100.07	2	QATK(1)DAGTIAGLNVMR	-0.38218	0.690764	0.925044	1.09869	1.2855	1.05506	0.943486	1.24143	0.760016		0.655	0.98	0.885	1.691	0.66
PY17X_0712800	14-3-3 protein, putative	Down	154	K	1	0.000938908	106.35	2	K(1)EASNFAQEAYQK	-2.7075			0.710254	1.28975	1.04186	0.828765	1.15961	0.969766	0.876			0.612	1.33
		Down	130	K	0.968404	0.000791134	50.314	3	LIPNTSESESK(0.968)VFYYK(0.032)	-2.5906			0.791995	1.20801	1.04186	0.828765	1.15961	0.969766				0.683	1.246
PY17X_0713300	rhoptry neck protein 5	Up	84	K	1	3.70181e-16	130.12	3	K(1)QHIVGGFTQNSVDQADVEK	1.9931	0.69928	1.30072			1.36577	0.632587	1.00101	1.00063	0.998	0.512	2.056
		Up	49	K	1	3.77415e-26	203.93	3	LEHSNK(1)NTFDNFEK	2.9636	1.19392	1.60175	0.279049	0.925283	1.36577	0.632587	1.00101	1.00063		0.874	2.532	0.279	0.925	2.935
		Up	57	K	0.960183	0.000192193	227.27	2	NTFDNFEK(0.96)K(0.04)	1.767	1.01152	0.988483			1.36577	0.632587	1.00101	1.00063		0.741	1.563
		Up	43	K	1	0.000111692	199.4	2	NDSK(1)LEHSNK	5.1556	0.615646	1.45773		0.926627	1.36577	0.632587	1.00101	1.00063		0.451	2.304		0.926	2.488
		Up	125	K	0.997026	0.000387683	106.35	2	QMVVLAK(0.997)EMNYALK(0.003)	-6.0992	1.72497	0.468934	0.806098		1.36577	0.632587	1.00101	1.00063		1.263	0.741	0.805		1.569
PY17X_0715400	eukaryotic translation initiation factor 3 subunit G, putative	Down	28	K	1	1.71517e-06	83.061	3	K(1)WEDIDADDDLESNKK	3.2751			0.83111	1.16889	0.959614	0.927999	1.17095	0.941433	0.903			0.71	1.242
PY17X_0715800	26S protease regulatory subunit 6B, putative	Down	345	K	1	1.09877e-22	121.23	3	TDK(1)ISAADIAAIAQESGMQAIR	-0.65769	0.405756	0.867708	1.28221	1.44432	1.08328	1.1972	0.859051	0.860467	1.326	0.375	0.725	1.493	1.679	0.342
		Down	193	K	0.999989	0.001829	76.255	2	TMLVK(1)AVANETK	4.1504	0.780855	0.991554	0.933711	1.29388	1.08328	1.1972	0.859051	0.860467		0.721	0.828	1.087	1.504	0.607
PY17X_0720300	eukaryotic translation initiation factor 3 subunit M, putative	Down	52	K	1	4.74573e-07	92.747	3	FLNIYQNQDK(1)ESETNNR	0.71963			0.94386	1.05614	1.04533	0.867693	1.30705	0.77992	0.956			0.722	1.354
PY17X_0801600	GRAM domain-containing protein, putative	Up	272	K	0.843249	0.000484783	118.91	2	LEINPISHNK(0.843)K(0.157)	-1.1311	0.53597	1.46403			0.644667	1.63629	0.883338	0.835708	1.344	0.831	0.895
PY17X_0802800	GRAM domain-containing protein, putative	Down	212	K	0.999991	0.0106713	52.863	2	K(1)AQELNIIPEWLK	3.5179			0.644843	1.35516	0.600423	1.17943	1.36594	0.8542	0.91			0.472	1.586
PY17X_0805000	HECT-type E3 ubiquitin ligase UT, putative	Down	3359	K	0.999766	1.47354e-22	99.127	3	KEDNNDLPSVMTCTNYLK(1)IPDYK	-0.41618	0.914186	0.899067	0.777929	1.40882	1.18149	1.11112	0.763522	0.943861	1.362	0.774	0.809	1.019	1.493	0.651
PY17X_0806800	conserved Plasmodium protein, unknown function	Up	807	K	0.999999	0.00445694	75.5	2	NTEK(1)LSFEEDNK	-0.02388	0.911155	1.08884			1.06642	1.04846	1.02174	0.863382	1.129	0.854	1.039
PY17X_0807500	conserved Plasmodium protein, unknown function	Up	1297	K	0.999968	0.00163445	45.654	3	SK(1)IVEQDIQSVLHIK	-6.6388	0.77205	1.22795			0.93424	0.896355	0.884859	1.28455	0.877	0.826	1.37
PY17X_0808000	E3 ubiquitin-protein ligase, putative	Down	415	K	1	7.37236e-05	106.97	2	SELNK(1)NISTYTSNDR	-1.7658	0.695552		1.27086	1.03359	0.878938	1.1281	0.903647	1.08932	1.004	0.791		1.406	0.949	0.563
		Up	84	K	0.999813	4.42654e-06	99.668	3	EMSNININNIK(1)NIRPDYYGK	-0.12193	0.391859	1.9152		0.692945	0.878938	1.1281	0.903647	1.08932		0.446	1.698		0.636	2.67
PY17X_0808800	heat shock protein 90, putative	Down	70	K	1	1.5189e-31	86.76	4	IIPDK(1)TNNTLTIEDSGIGMTK(1)NDLINNLGTIAR	2.3968	0.751243	0.592165	1.37937	1.27722	1.03081	1.10025	1.08091	0.788022	1.175	0.729	0.538	1.276	1.621	0.452
		Down	86	K	1	1.30955e-40	112.33	3	TNNTLTIEDSGIGMTK(1)NDLINNLGTIAR	2.3432	0.294944	0.490612	2.75536	0.459085	1.03081	1.10025	1.08091	0.788022		0.286	0.446	2.549	0.583	0.438
		Down	309	K	0.999979	7.17539e-31	100.21	4	KPEEVTNEEYASFYK(1)SLTNDWEDHLAVK	0.72232	0.250632	1.19714	1.19537	1.35686	1.03081	1.10025	1.08091	0.788022		0.243	1.088	1.106	1.722	0.426
		Down	3	K	1	0.000128984	126.48	2	SK(1)ETFAFNADIR	0.54673	0.592267	0.80747	1.38938	1.21088	1.03081	1.10025	1.08091	0.788022		0.575	0.734	1.285	1.537	0.462
PY17X_0810800	40S ribosomal protein S11, putative	Down	147	K	1	2.12415e-07	112.68	3	FNVLHVEK(1)HQIFGSAR	-0.81643	0.700624	0.814197	1.14139	1.34379	1.00302	0.986585	1.05793	0.952467	0.992	0.699	0.825	1.079	1.411	0.616
PY17X_0811100	conserved Plasmodium protein, unknown function	Up	1280	K	0.998028	0.00193415	96.957	2	SFSVDSK(0.998)DEIK(0.002)	-0.21249	1.39895	0.601051			0.938408	0.990757	1.11363	0.957205	0.939	1.491	0.607
PY17X_0811200	cdc2-related protein kinase 4, putative	Up	738	K	1	5.67577e-05	211.84	2	EMIENDK(1)IFSR	1.4525	1.46739	0.730889	0.545497	1.25622	1.18858	0.526392	0.746477	1.53855	0.967	1.235	1.388	0.731	0.816	1.695
PY17X_0813900	exoribonuclease, putative	Up	867	K	0.999923	0.00685391	49.097	3	GLNK(1)IYMSSTHTLSK	-3.7002	0.924958	1.07504			1.04	1.22715	0.729891	1.00297	1.324	0.889	0.876
PY17X_0814200	FHA domain protein, putative	Down	705	K	1	0.00124398	75.474	2	GFYIVSLANAK(1)SAR	0.79448	0.735587	0.845112	1.11012	1.30918	0.929321	1.15324	0.939879	0.977557	1.084	0.792	0.733	1.181	1.339	0.609
		Up	167	K	0.999933	0.00125191	117.21	2	IITNIQQEK(1)EYNK	-3.9275	0.471334	1.52867			0.929321	1.15324	0.939879	0.977557		0.507	1.326
PY17X_0814700	conserved Plasmodium protein, unknown function	Down	314	K	0.876053	0.00355928	103.8	2	FIDDEIIAK(0.876)K(0.124)	0.84645	0.850721		1.20933	0.939949	1.11127	1.10893	0.796664	0.983131	1.261	0.766		1.518	0.956	0.505
PY17X_0815500	START domain-containing protein, putative	Up	286	K	1	1.82813e-09	211.68	2	IDEDIFDEK(1)IFR	0.50311	1.83227	0.888415	0.682628	0.596683	1.31731	0.855969	0.884817	0.941907	1.199	1.391	1.038	0.771	0.633	1.722
PY17X_0817200	26S proteasome regulatory subunit RPN8, putative	Down	191	K	1	0.00116348	72.846	2	ELK(1)SVSTSTLATK	-1.1092	0.677501	0.971934	0.956249	1.39432	1.05281	1.12784	0.87065	0.948702	1.199	0.644	0.862	1.098	1.47	0.586
		Down	201	K	0.99647	0.00143673	76.255	2	SVSTSTLATK(0.996)VGDK(0.004)	-1.6934	0.587483	0.89011	0.94895	1.57346	1.05281	1.12784	0.87065	0.948702		0.558	0.789	1.09	1.659	0.494
		Down	290	K	0.995643	5.48497e-07	128.68	3	SVIALHNLINNK(0.996)IENK(0.004)	0.86974	0.800361	0.730047	1.15069	1.3189	1.05281	1.12784	0.87065	0.948702		0.76	0.647	1.322	1.39	0.52
PY17X_0817300	conserved protein, unknown function	Up	56	K	0.892029	2.63754e-12	54.261	4	DFIK(0.108)PPNK(0.892)FLHPDDENAVIPQHK	-2.2017	0.798944	1.7359	0.465157		0.864531	1.42973	1.0221	0.68364	1.469	0.924	1.214	0.455		2.031
PY17X_0817500	elongation factor 1-beta, putative	Down	154	K	0.997927	0.00611522	64.064	2	SIDTDISK(0.998)IPK(0.002)	0.59465			0.921827	1.07817	0.972881	1.05957	1.05882	0.908731	1.042			0.871	1.186
PY17X_0818500	phospholipid or glycerol acyltransferase, putative	Up	253	K	1	0.0254998	106.93	2	K(1)IALDSIR	-1.2245	1.01295	0.987049			0.823047	0.863089	1.1952	1.11866	0.73	1.231	1.144
		Up	422	K	1	0.0006596	133.76	2	YFK(1)NETEQSK	-1.6088	0.765469	1.33404	0.466437	1.43406	0.823047	0.863089	1.1952	1.11866		0.93	1.546	0.39	1.282	1.795
PY17X_0821000	RNA-binding protein musashi, putative	Up	45	K	0.973062	0.00247549	92.428	3	K(0.973)IK(0.027)DEESEIEQLR	1.0892	1.37365	1.48116	0.434383	0.710811	1.38297	0.840797	1.01541	0.760814	1.234	0.993	1.762	0.428	0.934	2.104
PY17X_0821100	conserved Plasmodium protein, unknown function	Down	13	K	0.99981	4.29839e-06	99.668	2	NETEESPK(1)EILINELK	1.1163			0.833741	1.16626	0.950535	0.742308	1.84493	0.462227	1.06			0.452	2.523
		Up	21	K	0.853181	0.000875455	123.5	2	EILINELK(0.853)YK(0.147)	-0.53134	0.974683	1.58712	0.68421	0.753987	0.950535	0.742308	1.84493	0.462227		1.025	2.138	0.371	1.631	2.037
PY17X_0822200	endoplasmic reticulum chaperone BiP, putative	Down	212	K	0.951687	4.6561e-07	108.34	3	IINEPTAAALAYGLDK(0.048)K(0.952)	-0.20066	0.228825	1.0514	1.14037	1.57941	1.11477	0.878271	1.11789	0.88907	0.992	0.205	1.197	1.02	1.776	0.438
		Down	183	K	1	0.0293468	59.731	3	QATK(1)DAGAIAGLNIVR	0.93634			1.41611	0.583885	1.11477	0.878271	1.11789	0.88907				1.267	0.657
		Up	470	K	1	0.0100954	90.142	2	ALTK(1)DNHLLGK	-19.435	0.707416	1.29258			1.11477	0.878271	1.11789	0.88907		0.635	1.472
PY17X_0822300	glideosome-associated protein 50, putative	Up	202	K	1	0.000679315	144.27	2	AWDDLK(1)LQLNVAK	-2.2705	1.79753	0.672966	1.3603	0.169204	1.12135	0.646837	1.2183	1.01351	0.779	1.603	1.04	1.117	0.167	3.832
		Up	210	K	0.815055	0.00181988	88.24	3	AWDDLK(1)LQLNVAK(0.185)K(0.815)	-3.7551	1.03519	0.964813			1.12135	0.646837	1.2183	1.01351		0.923	1.492
		Up	316	K	1	4.53122e-05	153.25	3	FISSK(1)NGDIVYTHK	0.20458	1.05058	1.13844	0.523313	1.28766	1.12135	0.646837	1.2183	1.01351		0.937	1.76	0.43	1.27	1.782
PY17X_0822400	cytochrome b5, putative	Down	84	K	1	0.000112978	120.65	3	HNK(1)ATDAWVIYK	1.4453	0.234684		1.09964	1.66568	0.876476	1.05882	0.994648	1.07005	0.936	0.268		1.106	1.557	0.242
PY17X_0822600	eukaryotic translation initiation factor 3 subunit F, putative	Up	262	K	1	8.02419e-07	135.5	3	YLHK(1)VFSNDPFISVEK	-3.0563	0.817731	1.62692	0.454674	1.10068	1.04491	0.873355	1.33625	0.745485	0.977	0.783	1.863	0.34	1.476	1.782
PY17X_0824100	regulator of chromosome condensation-PP1-interacting protein, putative	Up	874	K	1	0.000218708	145.08	2	TVSFSK(1)YTYDLER	0.86644	1.37217	0.860631	0.418962	1.34824	1.25993	0.679369	0.763101	1.2976	1.088	1.089	1.267	0.549	1.039	1.602
PY17X_0826300	ubiquitin-like protein, putative	Up	1001	K	0.840662	0.00956021	107.08	2	LSNNFIDSK(0.159)K(0.841)	5.3329	0.965386	1.34376	0.690854		0.955996	0.992322	1.20625	0.84543	0.984	1.01	1.354	0.573		1.763
PY17X_0826400	S-adenosylmethionine synthetase, putative	Down	7	K	1	0.00263485	121.67	2	MDQLK(1)IK(1)R	-0.64614	0.637992	0.793974	1.34187	1.22617	0.763941	1.38003	0.757182	1.09884	1.132	0.835	0.575	1.772	1.116	0.493
		Up	365	K	1	2.34661e-05	76.572	4	LK(1)EPIFSK(1)TSAYGHFGR	-0.454	1.36081	0.639188			0.763941	1.38003	0.757182	1.09884		1.781	0.463
PY17X_0826700	phosphoglycerate kinase, putative	Down	324	K	0.999969	0.00209646	75.5	2	SIESYK(1)DVILGSK	-3.7634		0.8459	0.737708	1.41639	1.07979	1.08211	0.68622	1.15189	1.256		0.782	1.075	1.23	0.636
		Down	248	K	1	3.14251e-08	81.578	3	VLK(1)NMEIGDSLFDEAGSK	-0.96915			0.927215	1.07279	1.07979	1.08211	0.68622	1.15189				1.351	0.931
PY17X_0828700	conserved Plasmodium protein, unknown function	Up	247	K	0.929373	7.54839e-07	55.354	3	KRPDINYQDNFLK(0.929)TENK(0.071)	2.3802	0.926978	1.07302			1.25403	0.770136	0.779675	1.19616	1.126	0.739	1.393
PY17X_0830200	protein kinase, putative	Down	1755	K	0.999728	7.71583e-11	104.86	3	NILLSK(1)NFDHFLIENENK	1.692			1.04168	0.958324	0.737562	0.846685	0.907057	1.5087	0.687			1.148	0.635
PY17X_0830500	monocarboxylate transporter, putative	Up	257	K	1	3.425e-08	95.345	3	GNNSK(1)NLGENNESGLFK	2.5433	1.42904	1.02928	0.541671		0.798054	1.03135	1.13048	1.04011	0.849	1.791	0.998	0.479		3.739
PY17X_0834000	conserved Plasmodium protein, unknown function	Down	42	K	0.997973	7.59279e-22	173.26	2	GNVGSIMNYNYK(0.998)NAFNEK(0.002)	-3.301	0.842619	0.407291	1.98077	0.769315	1.2077	0.902753	1.25787	0.631675	1.195	0.698	0.451	1.575	1.218	0.406
PY17X_0834400	merozoite surface protein 1	Up	1472	K	1	0.00526564	100.84	2	DLSTNK(1)YVIR	2.0861	1.60681	0.902775	0.716052	0.774362	1.28964	0.689447	1.15828	0.862634	0.956	1.246	1.309	0.618	0.898	1.737
		Up	1197	K	1	0.000488893	96.946	2	EAEK(1)QYVDNALK	-0.8467	1.74022	1.206	0.737201	0.316575	1.28964	0.689447	1.15828	0.862634		1.349	1.749	0.636	0.367	3.444
		Up	1229	K	0.956254	9.70742e-05	110.44	2	YFTSEAVPLK(0.956)TLSK(0.044)	-4.0784	1.59824	1.25422	0.590742	0.556795	1.28964	0.689447	1.15828	0.862634		1.239	1.819	0.51	0.645	2.624
PY17X_0834900	regulator of chromosome condensation, putative	Up	188	K	1	2.37689e-06	179.98	2	NNDK(1)SFELLNSK	-2.7962	0.978353	1.30889	0.746581	0.966174	0.647693	1.17016	0.769116	1.41303	0.835	1.511	1.119	0.971	0.684	1.596
PY17X_0835600	PUB domain-containing protein, putative	Up	302	K	1	0.00567422	97.277	2	FIDLVIK(1)NLNS	2.9561	0.770376	1.22962			1.38757	0.864716		0.747712	1.156	0.555	1.422
PY17X_0837800	mitochondrial-processing peptidase subunit beta, putative	Down	247	K	0.986271	4.67646e-08	82.822	4	LAEQHFSNIK(0.001)PQDEK(0.986)GLIFK(0.013)	-1.3512	0.312373		0.842976	1.84465	0.872847	0.949512	1.18258	0.995059	0.846	0.358		0.713	1.854	0.502
PY17X_0838900	UBX domain-containing protein, putative	Up	364	K	0.820518	0.0012038	108.24	3	KFPLNIESNDK(0.821)ITK(0.179)	-3.7085	0.577819	1.42218			1.54316	0.980082	0.514371	0.962383	2.009	0.374	1.451
PY17X_0839600	conserved Plasmodium protein, unknown function	Up	277	K	1	2.83815e-98	280.9	3	SSTPINQK(1)SNNNDNGFSELSR	2.1507	0.728981	1.21442	0.646538	1.41006	1.0056	0.329344	1.66505		0.604	0.725	3.687	0.388		1.869
PY17X_0840200	fam-a protein	Up	471	K	0.996914	2.18823e-10	163.09	2	LNITIENPDK(0.997)YDDIK(0.003)	-6.8489	2.27537	0.410239	1.08452	0.229869	1.23852	0.82606	0.945939	0.989476	1.072	1.837	0.497	1.147	0.232	1.872
PY17X_0840300	erythrocyte membrane associated protein 1, putative	Up	156	K	1	0.000477514	137.39	2	K(1)SLTSYINPEELQK	-5.7999	1.10587	1.31614	0.817172	0.760815	0.832786	1.05259	1.36542	0.749208	1.008	1.328	1.25	0.598	1.015	1.727
PY17X_0907800	60S ribosomal protein L35ae, putative	Up	53	K	1	0.013003	75.915	2	GVILGYK(1)R	0.61085	0.961786	1.03821			1.00403	0.855162	1.27134	0.869468	0.887	0.958	1.214
PY17X_0908300	DnaJ domain-containing protein, putative	Up	888	K	0.991398	0.000197473	87.573	3	IIYDK(0.991)NVDK(0.009)YDEETK	3.6261	1.59487	0.871715	0.53342		0.97727	0.79878	1.22492	0.999034	0.799	1.632	1.091	0.435		3.752
		Up	1216	K	0.999994	0.000673701	61.577	3	LGNSK(1)SMNENIGK	1.2403	1.17711	1.0003		0.822588	0.97727	0.79878	1.22492	0.999034		1.204	1.252		0.823	1.521
		Up	1140	K	1	0.000604146	117.99	2	LSGK(1)NYNFIFIK	2.3814	1.8787		0.545985	0.575316	0.97727	0.79878	1.22492	0.999034		1.922		0.446	0.576	4.309
		Up	1211	K	0.999993	0.000211684	156.57	2	LSNSIK(1)LGNSK	0.29764	1.56422	0.998991	0.624503	0.812282	0.97727	0.79878	1.22492	0.999034		1.601	1.251	0.51	0.813	2.339
		Up	1202	K	0.932555	2.30509e-06	79.235	3	YEQAYQLYSEALEK(0.933)QIK(0.067)	2.8929	1.452		0.547995		0.97727	0.79878	1.22492	0.999034		1.486		0.447		3.324
PY17X_0909100	apical polar ring protein APR1, putative	Up	441	K	0.875838	0.0288173	130	2	VNLLENK(0.124)K(0.876)	1.2075	1.20074	0.799261			1.12291	0.809675	0.981248	1.08617	0.944	1.069	0.987
PY17X_0910300	V-type proton ATPase subunit F, putative	Up	53	K	0.901207	0.0156712	78.816	2	NFFIVNSK(0.099)TSK(0.901)	-1.283	0.764415	1.23558			1.03878	0.90703	1.24936	0.804835	0.979	0.736	1.362
PY17X_0911400	protein KIC5, putative	Up	1290	K	0.951032	7.79845e-07	84.102	3	IINNVYETQGTK(0.951)GVITK(0.049)	-0.86894	0.722302	1.2777			1.03074	1.09572	1.15191	0.721633	1.207	0.701	1.166
		Up	85	K	0.80084	6.02449e-30	131.57	3	LVEASTQINQSIHTFEDFEK(0.801)NPK(0.199)	-1.7317	1.87687		0.123125		1.03074	1.09572	1.15191	0.721633		1.821		0.107		17.019
		Up	123	K	1	0.00265959	110.88	3	LYK(1)GIDDYDKR	0.7548	1.5292	1.86936	0.309996	0.291441	1.03074	1.09572	1.15191	0.721633		1.484	1.706	0.269	0.404	4.87
		Up	1450	K	0.999252	4.42545e-05	45.654	3	TQLK(0.999)SNFITEEELNNHK(0.001)	-1.6816	0.558467	1.44153			1.03074	1.09572	1.15191	0.721633		0.542	1.316
PY17X_0911700	guanylyl cyclase alpha, putative	Up	767	K	1	0.000529959	86.838	2	SNIYYNTK(1)LENR	-1.7616	1.2139	0.849547		0.936554	0.825564	0.659205	1.19211	1.32312	0.595	1.47	1.289		0.708	1.821
PY17X_0912100	conserved Plasmodium protein, unknown function	Up	1376	K	1	0.000500049	124.06	2	TNK(1)INILNTLLK	3.4578	2.04306	0.554969	0.716272	0.685697	1.00234	0.771297	0.759844	1.46652	0.922	2.038	0.72	0.943	0.468	1.85
PY17X_0914900	protein phosphatase PPM8, putative	Up	126	K	0.999828	5.82073e-14	184.65	2	SQYMTSGFGLK(1)FEK	0.29981	1.0174	1.67383	0.65039	0.658379	0.811212	1.39348	1.0519	0.743414	1.322	1.254	1.201	0.618	0.886	1.692
PY17X_0915200	coatomer subunit delta, putative	Down	53	K	1	0.000139935	162.49	3	SDHTYIETEK(1)VR	1.9873	0.39605	0.891736	1.23896	1.47326	0.939321	0.765132	1.41167	0.88388	0.766	0.422	1.165	0.878	1.667	0.59
PY17X_0915800	protein disulfide-isomerase, putative	Down	222	K	1	0.0316845	61.577	2	IAK(1)IDATVEQR	-3.7847			0.799223	1.20078	1.03125	0.802206	0.999873	1.16667	0.859			0.799	1.029
PY17X_0916000	conserved Plasmodium protein, unknown function	Down	136	K	1	0.0019846	105.36	2	YFK(1)EINLLK	-1.2635	0.774117		1.36569	0.860193	1.24898	0.775863	1.11471	0.860443	1.011	0.62		1.225	1	0.506
PY17X_0916500	apical membrane antigen 1	Down	230	K	0.999997	0.000505941	95.656	2	IENYK(1)DLSYLTK	0.94821		0.82132	0.318453	1.86023	0.959858	1.03449	1.03925	0.966407	0.997		0.794	0.306	1.925	0.412
		Down	93	K	0.999992	0.0144789	64.906	2	IPSGK(1)CPVIGK	-0.16391			0.431347	1.56865	0.959858	1.03449	1.03925	0.966407				0.415	1.623
		Down	318	K	1	1.99245e-06	102.57	2	NGK(1)LIGEALLPIGSYK	-0.54852	0.111415		0.87586	2.01272	0.959858	1.03449	1.03925	0.966407		0.116		0.843	2.083	0.138
		Down	50	K	1	0.00902228	99.174	2	SIK(1)LINPWDK	-1.0154	0.372252		0.831338	1.79641	0.959858	1.03449	1.03925	0.966407		0.388		0.8	1.859	0.485
PY17X_0917700	T-complex protein 1 subunit alpha, putative	Down	539	K	1	0.0180414	76.572	2	LVPEEPK(1)QEEP	0.5475			0.717951	1.28205	0.946506	1.10885	1.06312	0.881533	1.074			0.675	1.454
PY17X_0919400	26S protease regulatory subunit 6A, putative	Down	244	K	1	2.54959e-18	187.47	3	GVLMHGPPGTGK(1)TLLAR	0.13735	0.945618	0.901016	0.870661	1.2827	1.00351	1.2607	0.614245	1.12154	1.379	0.942	0.715	1.417	1.144	0.645
PY17X_0919700	60S acidic ribosomal protein P0, putative	Down	67	K	1	0.0240331	68.49	2	K(1)NLQAVPQIEK	1.69		0.751229	1.17605	1.07272	1.02624	1.03575	1.204	0.734014	1.132		0.725	0.977	1.461	0.496
PY17X_0919800	60S ribosomal protein L38, putative	Up	72	K	1	0.0318058	50.297	2	IESSLLPSLK(1)R	0.80829		1.51578		0.48422	0.815675	0.952976	1.08407	1.14728	0.792		1.591		0.422	3.77
PY17X_0920000	major facilitator superfamily-related transporter, putative	Up	2	K	1	1.19636e-07	122.66	2	MK(1)GYDMPSSLDELLSK	4.6937	0.952866	1.37542	0.671716		0.7818	1.20206	1.08326	0.932879	1.006	1.219	1.144	0.62		1.966
PY17X_0920800	parasitophorous vacuolar protein 1, putative	Up	75	K	0.906427	0.00841359	43.613	3	FSITNDVHK(0.906)CYFSK(0.094)	0.62479	1.24918	0.750819			0.723948	1.33809	0.663724	1.27424	1.07	1.726	0.561
PY17X_0920900	fam-d protein	Up	172	K	0.95214	0.00186086	147.19	3	IK(0.952)K(0.048)EPEDEKLK	-1.491	1.14358	0.85642			0.850951	0.976977	1.22155	0.95052	0.862	1.344	0.877
		Up	121	K	1	0.00240285	91.783	2	YFISYLK(1)DR	0.17624	0.705721	1.63514	0.697418	0.961721	0.850951	0.976977	1.22155	0.95052		0.829	1.674	0.571	1.012	1.553
PY17X_0921400	spermidine synthase	Down	170	K	1	0.00108122	183	2	NISCGYDDK(1)R	-1.725	0.318805	1.21554	0.474722	1.99093	1.06919	0.956547	1.17092	0.803339	1.052	0.298	1.271	0.405	2.478	0.624
PY17X_0922900	protein disulfide-isomerase, putative	Down	365	K	1	0.00921492	78.816	2	K(1)QINYIIDK	-0.90213		0.819471	0.715178	1.46535	0.779659	1.00835	1.03497	1.17703	0.805		0.813	0.691	1.245	0.653
		Up	226	K	1	0.00109803	110.52	3	MNFEELK(1)HFVNK(1)NR	-1.2431	1.10873	1.58639	0.60432	0.70056	0.779659	1.00835	1.03497	1.17703		1.422	1.573	0.584	0.595	2.54
PY17X_0923400	protein phosphatase, putative	Down	183	K	1	1.65652e-07	132.93	3	DK(1)ELATLNWDSDNLIER	-0.30259	0.574297	0.549775	1.55483	1.3211	0.942791	1.15862	1.0538	0.844788	1.133	0.609	0.475	1.475	1.564	0.358
		Down	210	K	1	0.000394705	92.707	3	FNTLK(1)NTIFFIHCR	-0.72119			0.874738	1.12526	0.942791	1.15862	1.0538	0.844788				0.83	1.332
PY17X_0923800	steryl ester hydrolase, putative	Down	545	K	1	1.21095e-17	106.93	4	K(1)NEWSHLDPMVSDNEDIIFSHIMK	1.7269			0.94187	1.05813	0.793541	0.914019	1.40175	0.890692	0.796			0.672	1.188
		Up	54	K	1	0.000317145	124.24	2	ELFNK(1)LGDLDDMEK	0.91823	0.986716	1.82065	0.612334	0.580301	0.793541	0.914019	1.40175	0.890692		1.243	1.992	0.437	0.652	2.95
		Up	536	K	1	0.00156847	114.39	2	IFK(1)DNELQIIK	-1.5301	1.01418	1.35032	0.635503		0.793541	0.914019	1.40175	0.890692		1.278	1.477	0.453		2.821
		Up	304	K	0.931441	0.00316733	90.263	2	LFTSDDIDVK(0.931)K(0.069)	0.38162	0.648489	1.64588		0.705626	0.793541	0.914019	1.40175	0.890692		0.817	1.801		0.792	2.274
PY17X_0924100	40S ribosomal protein S18, putative	Up	48	K	0.999923	0.00012391	95.138	2	IANVICK(1)QANVDPTK	-0.42401	1.29372	0.706282			1.17124	1.03428	1.05859	0.735895	1.256	1.105	0.683
PY17X_0926000	conserved protein, unknown function	Up	202	K	1	0.002	61.194	2	DIVSSEELIIDSK(1)R	13.325	0.371555	1.62845			0.868864	1.25204	1.06995	0.809151	1.18	0.428	1.301
PY17X_0926300	endoplasmic reticulum oxidoreductin, putative	Down	346	K	0.8663	1.44887e-06	56.938	3	EFLEPIFPTHGK(0.866)EILSK(0.134)	0.90108			0.846943	1.15306	1.05207	0.715704	1.38144	0.850786	0.802			0.613	1.355
		Down	29	K	0.999993	0.00452933	86.838	2	SLSK(1)YNNYINSK	1.3362			0.748932	1.25107	1.05207	0.715704	1.38144	0.850786				0.542	1.47
PY17X_0926800	golgi protein 2, putative	Up	856	K	0.999958	0.000946507	164.31	2	FYYNIAQK(1)IENK	-3.375	0.892141	1.73879	0.369074		1.00464	0.926468	1.19331	0.875586	0.95	0.888	1.877	0.309		2.874
PY17X_0927000	RING zinc finger protein, putative	Up	428	K	1	2.15569e-09	176.97	2	ESK(1)YNLVDEEIIK	-0.56884	1.0445	1.24604	0.687333	1.02213	0.945315	0.913073	1.00465	1.13696	0.872	1.105	1.365	0.684	0.899	1.566
		Up	114	K	1	3.37319e-05	124.24	2	NK(1)VSNSELNIFEDAK	0.74097	0.620116	1.53949		0.840389	0.945315	0.913073	1.00465	1.13696		0.656	1.686		0.739	2.281
		Up	159	K	1	1.16459e-18	175.38	3	NSEHNEK(1)QISSDLECVICMK	2.8781	0.798188	2.00105	0.285657	0.915108	0.945315	0.913073	1.00465	1.13696		0.844	2.192	0.284	0.805	2.848
		Up	565	K	1	9.39945e-05	207.67	2	WSWFK(1)TTNTTER	4.5417	1.46091	1.28277	0.599592	0.656725	0.945315	0.913073	1.00465	1.13696		1.545	1.405	0.597	0.578	2.51
PY17X_0928700	exported protein 1	Down	41	K	1	6.05023e-38	264.08	3	K(1)HGEPVINVQDLISDMVR	-1.5612	0.535004	0.955735	1.35822	1.15104	0.904565	1.06437	1.22241	0.808659	1.028	0.591	0.898	1.111	1.423	0.582
PY17X_0931100	acyl-CoA-binding protein, putative	Down	81	K	0.99998	2.05606e-22	139.27	3	NVIINMSDKELEEK(1)FAQACNDVK	4.5344	0.600127		2.11771	0.282163	0.951735	1.05982	1.11734	0.87111	1.034	0.631		1.895	0.324	0.333
PY17X_0931600	nucleolar protein 56, putative	Up	290	K	1	0.00174107	136.84	2	K(1)LDIVSPNLK	-1.0163	1.49065	0.685192	0.824159		0.968884	1.28014	0.98422	0.766758	1.327	1.539	0.535	0.837		1.839
PY17X_0932300	GTP-binding nuclear protein RAN/TC4, putative	Down	158	K	1	1.53669e-25	221.56	2	SNYNFEK(1)PFLWLAR	1.4081	0.370934	0.770718	0.593778	2.26457	1.29	0.844484	0.950743	0.914769	1.14	0.288	0.913	0.625	2.476	0.415
		Down	57	K	1	1.58964e-16	114.69	3	FQTNFGK(1)TQFNVWDTAGQEK	-1.0036	0.74656	0.891535	1.11018	1.25172	1.29	0.844484	0.950743	0.914769		0.579	1.056	1.168	1.368	0.634
PY17X_0932700	conserved protein, unknown function	Up	92	K	0.975385	0.000597151	112.93	2	FNYLNNIYEK(0.975)VAK(0.025)	0.22832	0.964883	0.992711	0.935137	1.10727	1.07105	0.462315	1.58977	0.876872	0.6	0.901	2.147	0.588	1.263	1.616
PY17X_0933300	dipeptidyl aminopeptidase 1, putative	Up	110	K	0.999999	0.0108572	58.889	3	K(1)NWNVLAVYDEK	-5.4282	0.924274	1.34376	0.731965		0.826553	1.14545	1.11174	0.916255	0.996	1.118	1.173	0.658		1.699
PY17X_0933600	guanine nucleotide-exchange factor SEC12, putative	Down	32	K	1	1.2517e-49	126.37	3	YVVTSGGGGGK(1)NYGIEDILDINTFDEK	-0.45493			1.01678	0.983218	0.980234	1.08584	1.03669	0.897237	1.078			0.981	1.096
PY17X_0934000	rhoptry neck protein 4	Down	902	K	0.999988	0.00252498	79.235	2	DKGEDDVEK(1)AIFDDL	3.2549	0.712415		1.28758		1.09388	0.832505	1.08059	0.993028	0.925	0.651		1.192		0.546
		Down	870	K	1	6.87485e-06	45.17	4	LLELVSSSSHNVLTHEIEK(1)R	-0.14076			0.516223	1.48378	1.09388	0.832505	1.08059	0.993028				0.478	1.494
		Down	464	K	1	0.000640658	113.46	2	NK(1)YVYLSLAER	0.067819	0.460984	0.651371	0.900218	1.98743	1.09388	0.832505	1.08059	0.993028		0.421	0.782	0.833	2.001	0.448
PY17X_0934400	yoelipain-2	Up	19	K	1	4.69492e-148	314.38	4	NYHSSHHIRPEEEIFVDK(1)GIQNVQLR	0.53907	0.839189	1.90445	0.711242	0.545114	0.967425	1.13926	1.39498	0.498343	1.49	0.867	1.672	0.51	1.094	1.614
PY17X_0936200	ubiquitin domain-containing protein DSK2, putative	Down	55	K	1	3.80793e-16	123.92	3	DK(1)EPLTLYGVADGNVMHLVR	0.98032	0.597342	0.620153	1.73063	1.05187	0.55293	1.46944	0.672503	1.30512	0.974	1.08	0.422	2.573	0.806	0.472
PY17X_0936300	UDP-galactose transporter, putative	Up	6	K	0.999984	0.000731018	133.68	2	MMGVGK(1)SQK	-1.113	1.02187	0.989341	0.814755	1.17403	0.675696	0.706025	1.33551	1.28277	0.528	1.512	1.401	0.61	0.915	2.005
PY17X_0939400	pre-mRNA-processing factor 6, putative	Up	354	K	1	0.000184971	83.214	3	NLTNDSDIADINK(1)AR	2.8719	1.0048	0.995203			1.03927	1.04545	0.995707	0.919566	1.09	0.967	0.952
PY17X_0941600	AP2 domain transcription factor, putative	Up	557	K	1	0.000500354	117.45	2	MLQNK(1)EDISSDK	-0.26856	1.11981	1.61598	0.389457	0.874754	1.23105	1.03467	0.771556	0.962725	1.336	0.91	1.562	0.505	0.909	1.76
		Up	581	K	0.867928	1.30821e-22	88.203	3	NYNTNNTSSTTNTVLDK(0.868)TELHK(0.132)	0.70517	0.365982	1.63402			1.23105	1.03467	0.771556	0.962725		0.297	1.579
PY17X_0944100	conserved Plasmodium protein, unknown function	Up	684	K	0.998332	0.00492539	92.319	2	HLFPNK(0.998)YK(0.002)	-0.44957	1.43424	0.90248		0.663278	0.971021	0.880251	0.984521	1.16421	0.871	1.477	1.025		0.57	1.798
		Up	689	K	1	4.19068e-06	183.08	3	IHK(1)MEHDFFSNSK	0.45734	1.59806	0.937014	0.630874	0.834052	0.971021	0.880251	0.984521	1.16421		1.646	1.064	0.641	0.716	2.027
PY17X_0944300	histone H2B, putative	Down	102	K	1	2.41157e-07	157.52	2	LVLPGELAK(1)HAVSEGTK	-5.2354	0.797451	0.379086	1.57715	1.24631	1.03758	0.88662	1.17825	0.897551	0.934	0.769	0.428	1.339	1.389	0.441
PY17X_0946400	fam-b protein	Up	47	K	1	0.000623212	166.65	2	DSK(1)YIDILSELK	-2.6133	1.11517	1.32908	0.572538	0.983211	0.94361	0.958831	1.22428	0.873282	0.935	1.182	1.386	0.468	1.126	1.878
		Up	117	K	1	1.14569e-11	148.62	3	ELK(1)HSENILNVDNNYFGNK	0.20408	0.778458	1.75111	0.479648	0.990786	0.94361	0.958831	1.22428	0.873282		0.825	1.826	0.392	1.135	1.857
		Up	114	K	0.999996	0.0128343	93.467	2	IEDLK(1)ELK	0.49254	1.09241	1.22239		0.685207	0.94361	0.958831	1.22428	0.873282		1.158	1.275		0.785	1.624
		Up	101	K	1	0.00120883	147.78	3	K(1)DIHLLVSR	-2.9516	0.831472	1.5645	0.604029		0.94361	0.958831	1.22428	0.873282		0.881	1.632	0.493		1.787
PY17X_1002900	alpha/beta hydrolase, putative	Up	188	K	1	4.5857e-08	66.619	4	IHNVNCPILFIHGMK(1)DR	0.78488	1.74592	0.578567	0.675509		1.2502	0.73194	1.06794	0.94992	0.971	1.397	0.79	0.633		2.207
PY17X_1004500	pre-mRNA-processing-splicing factor 8, putative	Up	1448	K	0.999484	4.94388e-07	58.794	3	NLFPNWVK(0.999)PSDSEPQPLLVYK(0.001)	-2.1742	0.503064	1.49694			1.02519	1.04378	0.898022	1.03301	1.076	0.491	1.434
PY17X_1004700	TMEM33 domain-containing protein, putative	Down	59	K	1	6.5664e-17	240.52	2	NFDINTK(1)FQDNTK	1.1201		0.576421	1.3307	1.09288	1.07373	0.894193	1.31408	0.718004	1.031		0.645	1.013	1.522	0.424
PY17X_1006800	protein CINCH, putative	Up	301	K	0.994144	1.63061e-10	91.939	3	YIENTFSSEINK(0.994)NIVNPK(0.006)	2.8605	1.36772	0.825713		0.80657	1.08373	0.778216	0.833671	1.30438	0.948	1.262	1.061		0.618	1.717
PY17X_1010100	translocon component PTEX150, putative	Down	554	K	0.988297	0.00877712	61.067	3	KDEEDEINIK(0.988)EFSVK(0.012)	-5.1381			1.03396	0.966045	0.918649	1.45901	0.967869	0.654472	1.589			1.068	1.476
		Up	737	K	0.999998	0.00745434	100.84	2	SSDIK(1)QLQK	3.0761	0.934911	1.44818	0.61691		0.918649	1.45901	0.967869	0.654472		1.018	0.993	0.637		1.598
PY17X_1012400	CCR4-associated factor 16, putative	Down	126	K	0.999283	0.00163613	59.67	2	LFDIDDSK(0.999)VISGISK(0.001)	-0.28646			0.765932	1.23407	0.968137	1.02556	0.920456	1.08585	0.998			0.832	1.136
		Up	174	K	0.999755	0.000483479	117.45	2	VLLDFLK(1)NESIK	3.4399	1.08312	1.23398	0.682901		0.968137	1.02556	0.920456	1.08585		1.119	1.203	0.742		1.508
PY17X_1012900	DNA topoisomerase 2, putative	Down	664	K	0.970384	0.014877	70.389	2	GLGTSTDK(0.97)EFK(0.03)	3.6358			0.792049	1.20795	1.02404	0.718924	1.17751	1.07953	0.768			0.673	1.119
PY17X_1013600	HP12 protein homolog, putative	Up	213	K	1	2.2544e-06	157.74	2	FK(1)EDDENENINK	-1.537	0.814575	1.69446	0.267074	1.22389	0.887255	1.05336	0.975065	1.08432	0.94	0.918	1.609	0.274	1.129	2.388
		Up	223	K	0.986362	0.00020355	149.58	3	FKEDDENENINK(0.986)TK(0.014)	-0.15924	0.81623	1.31273		0.871041	0.887255	1.05336	0.975065	1.08432		0.92	1.246		0.803	1.552
		Up	284	K	1	8.49133e-07	196.32	2	LTNK(1)QIIQLK	0.41792	1.10819	1.30789	0.545402	1.03851	0.887255	1.05336	0.975065	1.08432		1.249	1.242	0.559	0.958	1.765
PY17X_1014300	voltage-dependent anion-selective channel protein, putative	Down	34	K	0.996056	0.0203285	74.524	3	FELEHISVSK(0.996)QPFLK(0.004)	-2.2146			0.58316	1.41684	0.986067	0.857883	1.43372	0.72233	0.938			0.407	1.961
		Down	220	K	1	1.14817e-10	200.9	2	K(1)ATINIASIWYLNDK	-0.75517	0.473728		1.5402	0.986074	0.986067	0.857883	1.43372	0.72233		0.48		1.074	1.365	0.447
		Down	272	K	0.999755	2.50249e-14	84.309	3	YNDFVTISLGSQVDITK(1)MSLPDSSK	7.2387			1.695	0.304996	0.986067	0.857883	1.43372	0.72233				1.182	0.422
PY17X_1014400	SNARE protein, putative	Up	262	K	0.93518	0.000137565	75.5	4	LIHPNLSDHSIHK(0.935)LLK(0.065)	-1.4389	1.28488	0.715118			0.722364	1.23568	1.0596	0.982357	0.97	1.779	0.579
		Up	165	K	0.992807	1.69322e-05	123.92	3	KIELNIYDNEK(0.993)LYSK(0.007)	0.11817	0.790617	1.95384	0.614319	0.641229	0.722364	1.23568	1.0596	0.982357		1.094	1.581	0.58	0.653	2.153
		Up	209	K	1	2.33658e-16	117.9	3	LNAENNAFEENSNMISEIK(1)LR	-0.97469	0.723742	1.7523	0.665051	0.858907	0.722364	1.23568	1.0596	0.982357		1.002	1.418	0.628	0.874	1.609
PY17X_1018200	leucine-rich repeat protein	Down	54	K	0.990854	0.000213045	142.56	2	SEDIELLK(0.991)NFK(0.009)	-0.18873		0.640835	0.614729	1.74444	1.31027	0.859412	0.585525	1.24479	1.464		0.746	1.05	1.401	0.532
PY17X_1020100	60S ribosomal protein L21, putative	Down	118	K	0.96302	0.00415842	90.761	2	NQELIK(0.963)EAK(0.037)	1.9439			0.729146	1.27085	0.820718	1.01895	1.09134	1.06899	0.852			0.668	1.189
PY17X_1020900	60S ribosomal protein L7-3, putative	Down	211	K	1	0.0161409	76.85	2	K(1)MATAVCIQK	0.7209		0.93035	0.801109	1.26854	0.924452	1.02543	1.17351	0.876608	0.979		0.907	0.683	1.447	0.627
PY17X_1021000	60S ribosomal protein L5, putative	Up	167	K	1	3.16629e-17	192.68	3	VFAALK(1)GACDGGINIPHGNNR	-0.21403	1.06497	1.4736	0.672942	0.788485	0.982125	0.96583	1.18459	0.867454	0.971	1.084	1.526	0.568	0.909	1.793
PY17X_1021600	conserved Plasmodium protein, unknown function	Down	395	K	0.994331	0.000601393	66.485	2	NITNNSTYK(0.994)TNDLSK(0.006)	-0.9914			0.742036	1.25796	0.961509	0.794673	1.40539	0.838426	0.816			0.528	1.5
PY17X_1025400	eukaryotic translation initiation factor 3 subunit H, putative	Down	370	K	1	0.0130815	83.358	2	SLELLK(1)NEQEK	10.985			0.806989	1.19301	1.15384	0.901742	1.14434	0.800078	1.068			0.705	1.491
PY17X_1025500	conserved Plasmodium protein, unknown function	Up	378	K	1	0.000682495	96.957	2	ELQMLQNDK(1)MK(1)	-10.658	1.02496	0.975041			1.04953	1.19838	0.964465	0.787625	1.305	0.977	0.814
PY17X_1027500	conserved Plasmodium protein, unknown function	Down	3851	K	0.999977	0.000120376	67.548	3	DVIQQK(1)ILQQQQQHK	1.7662			0.924281	1.07572	0.911015	1.03805	0.957065	1.09387	0.95			0.966	0.983
PY17X_1027900	NOT family protein, putative	Up	904	K	0.999987	0.00197724	119.94	2	DNIIK(1)NDVINNK	0.42287	0.949382	1.17692		0.873696	0.926094	0.898471	1.08679	1.08864	0.838	1.025	1.31		0.803	1.631
		Up	1225	K	0.999971	1.04266e-07	117.21	3	EDEFFEENK(1)IDGVYNK	2.7029	0.980445	1.64071	0.754268	0.624574	0.926094	0.898471	1.08679	1.08864		1.059	1.826	0.694	0.574	2.354
		Up	1232	K	0.971373	2.69594e-22	155.61	3	EDEFFEENKIDGVYNK(0.971)EIK(0.029)	0.44141	0.804429	1.82205	0.674387	0.69913	0.926094	0.898471	1.08679	1.08864		0.869	2.028	0.621	0.642	2.279
		Up	920	K	0.897303	0.000214526	129.69	3	INMNIIQEK(0.897)NENK(0.103)	-2.3408	1.33297	1.04891	1.04289	0.575233	0.926094	0.898471	1.08679	1.08864		1.439	1.167	0.96	0.528	1.854
		Up	978	K	1	0.000133005	186.27	2	LAAVLK(1)DINPDNIK	-1.9412	0.878067	1.39708	0.845275	0.879579	0.926094	0.898471	1.08679	1.08864		0.948	1.555	0.778	0.808	1.572
		Up	899	K	0.994339	0.00339174	81.099	2	SYWLYNK(0.994)DNIIK(0.006)	-2.3262	0.925269	1.35973	0.888659	0.826344	0.926094	0.898471	1.08679	1.08864		0.999	1.513	0.818	0.759	1.607
PY17X_1029400	serine palmitoyltransferase, putative	Down	141	K	1	0.00341489	77.072	2	K(1)HIFYLLLK	1.1925			1.06465	0.935352	1.06747	1.15667	1.00314	0.772713	1.28			1.061	1.21
PY17X_1030600	atypical protein kinase, ABC-1 family, putative	Up	179	K	1	0.00765224	78.043	2	K(1)VSWAFGLIDK	2.3285	1.51476	1.3585	0.5321	0.594643	1.2798	0.769806	1.0946	0.855794	1.034	1.184	1.765	0.486	0.695	2.488
		Up	135	K	1	2.61492e-05	108.2	3	TPLASASIGQVHK(1)AR	2.0664	1.20457	1.46285	0.639684	0.6929	1.2798	0.769806	1.0946	0.855794		0.941	1.9	0.584	0.81	1.978
PY17X_1030700	serine/threonine protein phosphatase PP1, putative	Down	24	K	0.999996	1.02006e-06	73.502	3	GTRPGK(1)NVNLTENEIK	3.4823		0.593895	1.3787	1.02741	1.03993	1.08688	0.866185	1.007	1.14		0.546	1.592	1.02	0.535
		Down	111	K	1	0.00147009	83.358	3	IK(1)YPENFFLLR	-0.4136	0.68716		1.059	1.25384	1.03993	1.08688	0.866185	1.007		0.661		1.223	1.245	0.54
		Down	139	K	1	0.0018193	122.44	2	IYGFYDECK(1)R	-0.36898		0.940496	0.589328	1.47018	1.03993	1.08688	0.866185	1.007			0.865	0.68	1.46	0.592
PY17X_1031200	DnaJ protein, putative	Up	250	K	1	0.00012736	101.64	2	IVK(1)NYNDAVLFCAK	-0.61298	0.614154	1.84341		0.542436	0.866166	1.08698	1.06727	0.979582	0.961	0.709	1.696		0.554	3.061
PY17X_1036700	AP2 domain transcription factor AP2-G2, putative	Up	754	K	1	0.00103675	142.08	2	SNLLDEK(1)SQSVGK	3.3582	0.751986	1.3539	0.894118		0.834279	0.836635	1.6913	0.637786	0.903	0.901	1.618	0.529		1.703
PY17X_1036800	plasmepsin IV	Up	6	K	1	2.33987e-25	190.37	2	MEYSEK(1)ESNYSNGLMR	-0.27305	1.49086	0.721446	0.787699		1.07178	0.839816	1.35539	0.733014	0.968	1.391	0.859	0.581		2.394
		Up	25	K	1	3.81593e-101	336.87	2	NGSAFGQLK(1)FDNIK	1.0383	0.956668	1.83807	0.385997	0.819266	1.07178	0.839816	1.35539	0.733014		0.893	2.189	0.285	1.118	2.546
PY17X_1038400	transcription elongation factor SPT6, putative	Up	651	K	0.992447	0.00144953	88.734	2	IVEPDEALK(0.992)ELLTK(0.008)	-0.94529	0.486183	1.79394		0.719879	0.875865	1.31209	0.777089	1.03496	1.198	0.555	1.367		0.696	1.964
PY17X_1039700	conserved Plasmodium protein, unknown function	Down	269	K	0.986496	2.81777e-11	104	3	FMGMEIDHEELK(0.986)NLTVNNK(0.014)	1.3679	1.11362	0.6446	1.02282	1.21896	1.27384	1.02966	0.745723	0.950779	1.396	0.874	0.626	1.372	1.282	0.562
PY17X_1043000	fam-a protein	Up	209	K	1	0.00142093	90.156	2	EYK(1)NTIIENANSFK	2.5567	1.38099	0.970631	0.648379		0.876024	1.07558	1.2283	0.820099	1.012	1.576	0.902	0.528		2.985
		Up	61	K	0.888709	0.00321027	76.572	3	HLLCTNPK(0.889)ETK(0.111)	0.026328	1.09332	1.2735	0.532793	1.10039	0.876024	1.07558	1.2283	0.820099		1.248	1.184	0.434	1.342	1.879
		Up	146	K	1	3.58401e-07	144.09	3	LWDPDNADFFNASSVK(1)R	0.2267	0.975951	2.04611	0.386024	0.591919	0.876024	1.07558	1.2283	0.820099		1.114	1.902	0.314	0.722	3.091
PY17X_1050901	PIR protein	Up	128	K	1	2.24964e-06	212.4	2	NYK(1)DLIDR	0.43718	1.07298	1.27325	0.653768		0.436666	2.243	0.571788	0.748547	1.88	2.457	0.568	1.143		2.15
PY17X_1102300	Plasmodium exported protein, unknown function	Up	322	K	0.834008	0.000507877	117.99	2	ENIIEIEESK(0.834)IK(0.166)	-3.6429	1.47384	1.40963	0.648858	0.46768	0.787963	1.22182	0.987839	1.00238	1.009	1.87	1.154	0.657	0.467	2.658
		Up	121	K	0.99999	0.00285636	108.4	2	ESENFMK(1)EEK	0.33166	0.870373	1.65556		0.474069	0.787963	1.22182	0.987839	1.00238		1.105	1.355		0.473	2.865
		Up	228	K	0.999964	0.000106305	118.91	3	KPLNINK(1)IFGYFK	-0.9807	0.944011	1.05599			0.787963	1.22182	0.987839	1.00238		1.198	0.864
PY17X_1102500	rhoptry-associated protein 2/3	Down	43	K	1	4.94963e-12	168.78	3	FQNLSLYNLIK(1)SHDDTEGR	1.5807	0.426314	1.19321	1.17113	1.20934	1.1758	1.03047	0.984829	0.808904	1.234	0.363	1.158	1.189	1.495	0.54
		Up	170	K	0.999996	0.00380935	75.5	2	NLITK(1)ASIDTPAK	-0.5035	0.800886	1.19911			1.1758	1.03047	0.984829	0.808904		0.681	1.164
		Up	252	K	1	0.0339511	81.642	2	SK(1)LFPLYK	-3.97	0.4792	1.5208			1.1758	1.03047	0.984829	0.808904		0.408	1.476
PY17X_1104100	serine/arginine-rich splicing factor 12, putative	Down	90	K	1	0.00403517	86.205	2	IEVFVAQK(1)GR	-1.4714			0.869082	1.13092	1.18374	0.984562	1.12044	0.711257	1.22			0.776	1.59
PY17X_1106400	conserved Plasmodium protein, unknown function	Down	438	K	0.951028	0.019218	94.804	2	ISYQQQEYK(0.951)K(0.049)	1.4095			0.857028	1.14297		0.106747	1.20877	1.68448	0.063			0.709	0.679
PY17X_1106800	60S ribosomal subunit protein L24, putative	Up	88	K	0.999996	0.00297143	123.42	2	NLYIK(1)TINAIK	-1.3085	1.36566	0.918854	0.715489		1.03206	1.24734	1.07027	0.650326	1.441	1.323	0.737	0.669		1.978
PY17X_1107800	60S ribosomal protein L4, putative	Up	266	K	0.999973	0.00103152	171.09	2	KLDVIYGK(1)TFQK	-0.083268	1.09738	1.06303	0.839585		1.02914	0.884064	1.26925	0.817547	0.946	1.066	1.202	0.661		1.613
PY17X_1110800	KH domain-containing protein, putative	Down	1839	K	0.941166	8.52217e-06	169.81	2	DSMLSDNFLVIK(0.059)K(0.941)	2.528	0.784096		1.22188	0.994026	0.989004	0.768033	0.970767	1.2722	0.811	0.793		1.259	0.781	0.63
		Down	1289	K	1	1.23389e-09	197.3	2	ENTTEK(1)IEISNR	-1.6653	0.743259		1.22447	1.03227	0.989004	0.768033	0.970767	1.2722		0.752		1.261	0.811	0.596
		Down	454	K	1	3.04467e-16	117.03	2	NK(1)EIDNMSK	1.0489	0.839871		1.43799	0.722143	0.989004	0.768033	0.970767	1.2722		0.849		1.481	0.568	0.573
		Down	1826	K	0.999982	9.48199e-05	67.838	3	NNYLSK(1)DSMLSDNFLVIK	-2.1643	0.674775		1.24687	1.07836	0.989004	0.768033	0.970767	1.2722		0.682		1.284	0.848	0.531
		Down	731	K	0.994631	0.00144739	77.157	2	QFLDDSYLK(0.995)DTQNK(0.005)	-1.8574			0.880761	1.11924	0.989004	0.768033	0.970767	1.2722				0.907	0.88
PY17X_1111900	stearoyl-CoA desaturase, putative	Up	923	K	1	6.63405e-24	253.88	3	YFDK(1)TLDQYYFMR	-0.48265	1.94749	0.357201	1.46821	0.227101	0.762119	0.869021	0.965276	1.40359	0.704	2.555	0.411	1.521	0.162	2.108
		Up	422	K	0.999991	0.026988	74.269	2	LHHK(1)YSDTK	1.989	0.636658	1.36334			0.762119	0.869021	0.965276	1.40359		0.835	1.569
PY17X_1114100	purine nucleoside phosphorylase, putative	Down	32	K	1	4.40762e-05	73.502	3	IK(1)VLCDSYVDLACNR	4.6614	0.791346	0.757413	1.15678	1.29446	1.04172	0.941867	0.806576	1.20984	1.036	0.76	0.804	1.434	1.07	0.641
PY17X_1117700	mitochondrial import receptor subunit TOM40, putative	Down	204	K	1	0.0010265	90.306	3	FNFNTYNK(1)SDPR	-0.38214		0.557985	0.91568	1.52634	0.879394	1.01998	1.34224	0.758388	1		0.547	0.682	2.013	0.272
		Down	326	K	1	3.05514e-11	120.75	3	LSVGTELEVTPETK(1)ESAMR	1.8298			1.27183	0.728171	0.879394	1.01998	1.34224	0.758388				0.948	0.96
PY17X_1118100	histone H2A, putative	Down	119	K	0.797932	9.98707e-27	183.7	3	FLAGVTFASGGVLPNIHNVLLPK(0.798)K(0.202)	3.1003	0.430174		1.67848	0.891351	0.646363	1.26057	0.754285	1.33879	0.9	0.666		2.225	0.666	0.299
PY17X_1118600	ribosomal protein L27a, putative	Down	55	K	1	0.000542636	102.46	2	YHPGYFGK(1)VGMR	-0.059239		0.744418	0.838785	1.4168	0.918998	1.03096	1.04967	1.00037	0.954		0.722	0.799	1.416	0.51
PY17X_1121400	conserved Plasmodium protein, unknown function	Up	497	K	1	0.00022978	71.219	3	YYNK(1)LSNHEYDTER	2.2162	0.873066	0.758082		1.36885	0.584776	0.490069	1.51691	1.40825	0.367	1.493	1.547		0.972	1.592
PY17X_1124900	ISWI chromatin-remodeling complex ATPase, putative	Up	2427	K	0.99995	0.0120773	59.645	3	IFAPK(1)SGIGNK	-1.4899	1.19059	0.809412			1.03626	0.984189	0.943115	1.03644	1.024	1.149	0.822
		Up	672	K	1	0.0142783	48.785	3	IICGHPK(1)GIVSR	-0.42395	1.26	0.739996			1.03626	0.984189	0.943115	1.03644		1.216	0.752
PY17X_1125000	N-acetylglucosaminyl-phosphatidylinositol de-N-acetylase, putative	Up	141	K	1	7.32827e-06	74.778	3	K(1)ILTFDEYGVSGHPNHISVYK	0.88611	1.20504	0.886011	0.908946		0.833373	1.29578	0.947281	0.923565	1.142	1.446	0.684	0.96		1.506
PY17X_1126300	oxidoreductase, putative	Down	177	K	1	3.38783e-07	112.95	3	TFPK(1)IDIIVNNAGFLNR	-2.8974	0.203647	0.68392	1.1419	1.97054	0.764114	1.05412	1.17372	1.00804	0.848	0.267	0.649	0.973	1.955	0.303
PY17X_1127000	pyruvate kinase, putative	Down	321	K	1	7.17155e-07	110.91	3	PIITATQMLESMTK(1)NPR	-0.30653			1.10784	0.892162	1.0696	1.1006	0.952309	0.877495	1.188			1.163	1.017
PY17X_1128300	HECT-domain (ubiquitin-transferase), putative	Up	7987	K	0.999753	2.84494e-05	99.276	3	NHVYEQNK(1)NIFLK	-1.0636	1.19698	1.40826		0.394762	1.28721	1.02222	0.68452	1.00606	1.448	0.93	1.378		0.392	3.515
PY17X_1131200	tetratricopeptide repeat protein, putative	Up	154	K	0.999935	0.00040098	61.042	3	SLFYYNK(1)AYSHNPSK	-2.4366	2.06141	0.441664	0.496923		1.38156	0.616719	0.502226	1.49949	1.581	1.492	0.716	0.989		1.509
PY17X_1131800	proteasome subunit alpha type-4, putative	Up	198	K	0.999996	0.0115279	55.754	2	TLAK(1)STDSEIPK	-1.3882	0.674597	1.3254			1.02287	1.1239	0.616784	1.23645	1.284	0.66	1.179
PY17X_1131900	proteasome subunit alpha type-7, putative	Up	27	K	0.995306	4.41419e-52	270.73	3	AITVFSPDGHLLQVEHALEAVK(0.995)K(0.005)	2.4016	0.688287	2.57783	0.565498	0.168383	1.04787	1.22375	0.758129	0.970245	1.322	0.657	2.106	0.746	0.174	6.492
PY17X_1133200	histone-lysine N-methyltransferase, putative	Up	388	K	1	0.000133005	114.93	2	YSYDNK(1)IILQSLNK	-5.4872	1.40747	1.2228	0.874773	0.494958	0.867489	1.13084	0.900658	1.10101	0.995	1.622	1.081	0.971	0.45	2.036
PY17X_1134900	elongation factor 1-alpha, putative	Down	282	K	1	8.19627e-23	134.98	3	SVEMHK(1)EVLEEAR	0.11278	0.732262	0.389299	1.36781	1.51063	1.14538	1.13869	0.834228	0.881698	1.332	0.639	0.342	1.64	1.713	0.295
		Down	381	K	1	0.000164841	132.93	2	AIK(1)SGDSALVTLEPK	-0.64185	0.663134	0.596274	1.27076	1.46983	1.14538	1.13869	0.834228	0.881698		0.579	0.524	1.523	1.667	0.347
		Down	44	K	1	0.000324128	155.57	2	FEK(1)ESAEMGK	1.6411	0.569176	0.875173	0.706214	1.84944	1.14538	1.13869	0.834228	0.881698		0.497	0.769	0.847	2.098	0.477
		Down	364	K	1	0.00181544	145.75	2	FLNIDSK(1)IDKR	-1.6268	0.82647	0.643967	1.17065	1.35892	1.14538	1.13869	0.834228	0.881698		0.722	0.566	1.403	1.541	0.441
		Down	325	K	1	2.14051e-11	143.25	3	GCSK(1)FTAQVIILNHPGEIK	-0.53043	0.361713	0.807484	0.767705	2.0631	1.14538	1.13869	0.834228	0.881698		0.316	0.709	0.92	2.34	0.323
		Down	241	K	1	1.01775e-16	206.7	2	IPLQGVYK(1)IGGIGTVPVGR	0.085978	0.690305	0.720475	1.24494	1.34428	1.14538	1.13869	0.834228	0.881698		0.603	0.633	1.492	1.525	0.41
		Down	394	K	1	5.14641e-14	133.07	3	K(1)PMVVETFTEYPPLGR	-1.7623	0.603596	0.73198	1.05954	1.60489	1.14538	1.13869	0.834228	0.881698		0.527	0.643	1.27	1.82	0.384
		Down	185	K	1	2.30605e-14	81.618	3	VGYQADK(1)VDFIPISGFEGDNLIEK	0.32003		0.774486	1.13535	1.09016	1.14538	1.13869	0.834228	0.881698			0.68	1.361	1.236	0.55
		Down	159	K	1	0.000146748	129.28	2	MDTVK(1)YSEDR	-0.73243	0.621675	0.750682	0.845693	1.78195	1.14538	1.13869	0.834228	0.881698		0.543	0.659	1.014	2.021	0.431
		Down	154	K	0.998037	0.000858059	134.2	3	QIVVGVNK(0.998)MDTVK(0.002)	-1.5048	0.502448	0.763385	1.36678	1.36739	1.14538	1.13869	0.834228	0.881698		0.439	0.67	1.638	1.551	0.35
		Down	425	K	0.999902	1.63612e-23	236.23	2	QTIAVGIIK(1)SVEK	1.1626	0.846198	0.708066	1.17279	1.27295	1.14538	1.13869	0.834228	0.881698		0.739	0.622	1.406	1.444	0.479
		Down	371	K	1	0.00943472	87.942	2	SGK(1)VVEENPK	2.1444			0.387045	1.61296	1.14538	1.13869	0.834228	0.881698				0.464	1.829
		Down	225	K	0.972371	1.54726e-15	157.67	4	TLIEALDTMEPPK(0.972)RPYDK(0.028)PLR	-2.0441	0.60662	0.80161	1.25805	1.33372	1.14538	1.13869	0.834228	0.881698		0.53	0.704	1.508	1.513	0.408
		Down	259	K	1	3.6326e-24	135.23	3	VETGILK(1)AGMVLNFAPSAVVSECK	0.74375		0.872314	0.82686	1.30083	1.14538	1.13869	0.834228	0.881698			0.766	0.991	1.475	0.519
		Down	96	K	0.99961	2.12956e-08	149.02	2	YFFTVIDAPGHK(1)DFIK	2.3111	0.779776	0.76606	1.18433	1.26983	1.14538	1.13869	0.834228	0.881698		0.681	0.673	1.42	1.44	0.474
PY17X_1137200	CUGBP Elav-like family member 1, putative	Up	37	K	0.999561	1.43913e-22	120.52	3	NDIISEEIDFTK(1)EDNELSGSTK	-3.4229	0.792654	2.48219	0.519611	0.205546	1.13681	1.15068	0.903652	0.808862	1.34	0.697	2.157	0.575	0.254	4.852
PY17X_1138700	conserved Plasmodium protein, unknown function	Up	1408	K	1	0.00102861	67.881	3	LDQYFHVLGK(1)NR	1.4126	1.24469	1.19038	0.564932		0.839673	1.17561	0.825774	1.15894	1.015	1.482	1.013	0.684		2.167
PY17X_1139100	cytochrome c oxidase subunit 2A, putative	Down	38	K	0.99506	0.000744023	63.766	3	IVNFPFK(0.995)YNEFTTTK(0.005)	0.37025		0.826358	0.779051	1.39459	0.46009	1.50486	0.401057	1.634	1.034		0.549	1.942	0.853	0.644
PY17X_1141300	reticulon-like protein, putative	Up	159	K	0.93518	2.58085e-07	108.5	3	IYAVAHPCYVDLK(0.935)EQMK(0.065)	-2.9248	0.965936	1.40793	0.62613		0.933165	0.889426	1.32983	0.847576	0.876	1.035	1.583	0.471		2.197
		Up	171	K	0.855187	0.000858581	114.64	2	YVYENIPK(0.855)LK(0.145)	0.65002	1.05614	1.23944	0.704424		0.933165	0.889426	1.32983	0.847576		1.132	1.394	0.53		2.136
PY17X_1142600	adenylyltransferase and sulfurtransferase UBA4, putative	Up	64	K	1	0.000157111	115.35	2	FLNK(1)YNSINIIEDK	-4.0104	1.09148	1.34529	0.563225		0.874821	1.13325	1.11297	0.878955	1.038	1.248	1.187	0.506		2.466
		Up	53	K	1	0.00661009	69.915	2	GEK(1)IFPYFFR	-2.0647	1.18133	0.818671			0.874821	1.13325	1.11297	0.878955		1.35	0.722
PY17X_1143100	ubiquitin-60S ribosomal protein L40, putative	Up	27	K	0.996036	1.98512e-61	281.38	3	TITLDVEPSDTIENVK(0.996)AK(0.004)	1.7392	1.27281	1.73408	0.617404	0.375701	0.905491	1.13958	1.19433	0.760605	1.128	1.406	1.522	0.517	0.494	2.9
PY17X_1144700	NADH-cytochrome b5 reductase, putative	Down	111	K	1	0.000940218	121.8	3	HIK(1)FSGLNIQGK	-0.57818	0.387385	0.717476	0.960938	1.9342	1.02312	0.992406	1.11455	0.869925	1.03	0.379	0.723	0.862	2.223	0.382
		Up	59	K	0.779812	0.00105258	83.775	3	KHEYEEIDVK(0.78)LK(0.22)	1.6303	1.10357	1.32186	0.574569		1.02312	0.992406	1.11455	0.869925		1.079	1.332	0.516		2.091
PY17X_1145300	26S proteasome regulatory subunit RPN11, putative	Down	154	K	0.873123	3.91484e-05	110.44	2	TIGVVVDPIQSVK(0.873)GK(0.127)	0.42952	1.11651	0.585618	1.26729	1.03059	1.22915	0.985013	0.985726	0.800107	1.239	0.908	0.595	1.286	1.288	0.584
PY17X_1147700	membrane associated histidine-rich protein 1b, putative	Up	190	K	1	0.00369916	133.49	3	NK(1)LLEELEK(1)ASQR	0.47608	1.84772	1.42317	0.548968	0.180138	1.08332	1.09742	1.19393	0.625334	1.331	1.706	1.297	0.46	0.288	4.106
PY17X_1147800	tryptophan-rich protein	Up	402	K	1	0.000502703	117.21	2	ESLEWK(1)EWVEVK	-1.2268	0.736237	1.26376			0.894264	1.51902	0.819891	0.766825	1.536	0.823	0.832
PY17X_1203700	Plasmodium exported protein, unknown function	Up	1201	K	0.99383	5.12296e-11	149.14	3	IQSQQILDQQILDK(0.994)QILDK(0.006)	0.34144	1.03348	1.3732	0.801074	0.792247	1.0106	0.768152	1.38001	0.841234	0.822	1.023	1.788	0.58	0.942	1.831
		Up	208	K	1	8.85554e-38	184.83	3	TLLSSYIDSCGTQIK(1)EVGNYIVER	0.96303	0.634536	1.98187	0.547993	0.835597	1.0106	0.768152	1.38001	0.841234		0.628	2.58	0.397	0.993	2.09
		Up	170	K	1	0.00461198	117.45	2	SYGLK(1)IEEVKK	-2.1092	0.928711	1.54867	0.69015	0.832467	1.0106	0.768152	1.38001	0.841234		0.919	2.016	0.5	0.99	1.937
PY17X_1205000	40S ribosomal protein S20e, putative	Up	40	K	0.99993	0.0038191	134.2	3	VCSDIMK(1)GAK(0.987)EK(0.013)	2.982	1.08791	1.64964	0.497152	0.765292	0.96456	0.901863	0.967491	1.16609	0.885	1.128	1.829	0.514	0.656	2.492
		Up	13	K	1	0.000242097	145.75	3	SK(1)LMK(1)GAIDNEK(1)YR	1.0487	0.51997	1.95982	0.219613	1.3006	0.96456	0.901863	0.967491	1.16609		0.539	2.173	0.227	1.115	2.162
		Up	43	K	1	0.0188108	134.2	3	GAK(1)EK(1)NLNVSGPVR	1.6994	0.618797	1.3812			0.96456	0.901863	0.967491	1.16609		0.642	1.531
		Up	26	K	1	0.00204682	105.81	2	IALTSK(1)NLR	-0.24959	1.2572	1.1634	0.607047	0.972355	0.96456	0.901863	0.967491	1.16609		1.303	1.29	0.627	0.834	1.812
		Up	66	K	1	0.000180473	162.23	2	K(1)SPCGEGTNTWDR	-3.3321	0.704422	1.60201	0.576558	1.11701	0.96456	0.901863	0.967491	1.16609		0.73	1.776	0.596	0.958	1.54
		Up	6	K	1	9.02692e-06	198.33	3	SK(1)LMK(1)GAIDNEK(1)YR	1.0487	1.08083	1.1556	0.595189	1.16837	0.96456	0.901863	0.967491	1.16609		1.121	1.281	0.615	1.002	1.55
		Up	3	K	1	9.02692e-06	198.33	3	SK(1)LMK(1)GAIDNEK(1)YR	1.0487	1.0708	1.16149	0.596197	1.17152	0.96456	0.901863	0.967491	1.16609		1.11	1.288	0.616	1.005	1.542
PY17X_1205100	inner membrane complex protein 1c, putative	Down	13	K	0.999999	0.000500049	106.11	2	NSYQK(1)IDNIDTK	1.3403	0.633562	0.890604	0.685076	1.79076	1.35412	0.735762	1.09692	0.813196	1.07	0.468	1.21	0.625	2.202	0.65
PY17X_1205500	60S ribosomal protein L13, putative	Down	181	K	1	0.00112328	76.563	3	IK(1)EEALGLIKPEER	2.1243		0.762994	1.16843	1.06858	1.03703	0.975109	1.13885	0.849006	1.03		0.782	1.026	1.259	0.621
PY17X_1205700	RING finger E3 ubiquitin-protein ligase, putative	Up	1016	K	0.998661	3.83859e-07	95.345	3	GTGK(0.001)DEINDMK(0.999)ENLNND	0.51196	1.23904	1.11296		0.648003	0.950854	1.08428	1.01384	0.951031	1.039	1.303	1.026		0.681	1.507
		Up	378	K	1	0.00279917	50.09	4	HVFHCDCIIPWLK(1)ER	-0.59479	1.09698	0.903018			0.950854	1.08428	1.01384	0.951031		1.154	0.833
		Up	324	K	0.812663	4.99201e-05	117.21	2	NGPPPASEEIIK(0.813)NLK(0.187)	-0.024893	0.616709	1.78713	0.381986	1.21418	0.950854	1.08428	1.01384	0.951031		0.649	1.648	0.377	1.277	1.506
		Up	952	K	1	5.51728e-05	111.98	3	NNDK(1)QDSNIMQDDNTNYK	4.4825	0.742071	1.25793			0.950854	1.08428	1.01384	0.951031		0.78	1.16
PY17X_1207600	DNA/RNA-binding protein Alba 3, putative	Down	22	K	0.959548	2.13955e-10	117.21	2	AENSIQVSMTK(0.96)K(0.04)	3.8886	0.565403		0.948012	1.48658	1.3628	0.867713	1.32298	0.446508	1.486	0.415		0.717	3.329	0.579
		Down	68	K	1	1.49401e-29	194.55	2	IAIGAASIMEK(1)EDIGQIIK	-2.5939	0.732461		1.32663	0.940912	1.3628	0.867713	1.32298	0.446508		0.537		1.003	2.107	0.535
PY17X_1209400	histone deacetylase 2, putative	Up	1980	K	0.999796	9.2888e-05	103.76	2	IAYMDSK(1)LNANVLK	-8.0942	1.13597	1.24603	0.181034	1.43696	0.779634	1.06515	0.778662	1.37655	0.888	1.457	1.17	0.232	1.044	3.7
		Up	1343	K	1	3.8004e-10	111.75	3	NK(1)TQINEMEFSNSINNNFEK	1.8795	0.51594	1.48406			0.779634	1.06515	0.778662	1.37655		0.662	1.393
PY17X_1209800	26S protease regulatory subunit 4, putative	Down	272	K	1	0.00581876	79.059	2	YLGDGPK(1)LVR	2.3914		0.799967	0.862747	1.33729	0.916707	1.2163	0.822543	1.04445	1.14		0.658	1.049	1.28	0.514
PY17X_1210200	nucleolar protein 5, putative	Down	279	K	1	0.00509676	111.39	2	ESLATYLK(1)FR	3.6158		0.887316	1.12087	0.991818	1.04901	1.18035	1.05428	0.716368	1.322		0.752	1.063	1.385	0.543
		Down	53	K	1	0.000998222	101.48	2	K(1)FQNAFDDINK	0.61281	0.773505	0.919204	1.30841	0.998884	1.04901	1.18035	1.05428	0.716368		0.737	0.779	1.241	1.394	0.576
PY17X_1213400	PRE-binding protein, putative	Down	570	K	0.986495	0.00050239	122.51	2	TFDASATIK(0.986)GSK(0.014)	-0.21136		0.893302	0.859627	1.24707	1.08299	1.15512	0.943215	0.818675	1.28		0.773	0.911	1.523	0.508
		Down	697	K	0.999987	0.0115279	61.042	2	TNYK(1)ELNISGNK	-0.25591	0.512243	1.15163	1.01189	1.32423	1.08299	1.15512	0.943215	0.818675		0.473	0.997	1.073	1.618	0.528
PY17X_1213800	rhoptry associated adhesin, putative	Down	254	K	1	0.0006276	130.31	2	INK(1)LVYVQDS	-0.91504	0.431803		0.79573	1.77247	1.30649	0.21697	1.42241	1.05413	0.562	0.331		0.559	1.681	0.592
		Down	200	K	1	7.02425e-07	93.026	3	ITCSHLMK(1)ILEFIPDSK	2.9578			1.13024	0.86976	1.30649	0.21697	1.42241	1.05413				0.795	0.825
PY17X_1214000	hypoxanthine-guanine phosphoribosyltransferase, putative	Down	166	K	0.999999	0.000437334	91.032	2	FEPK(1)TIAVSALYIK	-0.84085	0.617332		1.20354	1.17913	0.893865	1.1318	0.707136	1.2672	1.078	0.691		1.702	0.93	0.406
PY17X_1214500	autophagy-related protein 18, putative	Down	304	K	0.964565	1.26756e-23	220.49	3	NIASHVMLNYEK(1)ESK(0.965)NK(0.035)	-0.22421	0.55038	0.878079	0.981038	1.5905	0.867532	1.04028	1.25109	0.8411	0.965	0.634	0.844	0.784	1.891	0.628
		Up	50	K	1	0.000275279	128.97	2	NK(1)NGLYIAEMLYR	-0.36495	0.849692	2.02281	0.536282	0.591218	0.867532	1.04028	1.25109	0.8411		0.979	1.944	0.429	0.703	2.524
PY17X_1216500	protein KIC8, putative	Up	1948	K	0.955554	0.000355241	126.29	2	EFQTNISDNK(0.956)K(0.044)	1.2581	1.396	0.932283	0.438376	1.23334	1.01561	0.798904	0.824382	1.3611	0.91	1.375	1.167	0.532	0.906	1.936
PY17X_1217500	enolase	Down	62	K	1	0.023927	74.269	2	YLGK(1)GVQQAIK	-1.201			0.706308	1.29369	1.12134	0.850011	0.960697	1.06795	0.982			0.735	1.211
PY17X_1217900	conserved Plasmodium protein, unknown function	Down	496	K	0.996152	0.00106933	66.953	2	DNDEENLAK(0.996)SNFAK(0.004)	-1.2145			0.562446	1.43755	0.449489	0.369991	1.46636	1.71416	0.262			0.384	0.839
PY17X_1218800	40S ribosomal protein S3A, putative	Down	128	K	1	2.12612e-09	77.696	3	GYTLIEGCTDVK(1)TIDNYHLR	1.2063			0.851981	1.14802	1.12091	0.940242	1.19027	0.748571	1.099			0.716	1.534
		Down	187	K	1	0.0154373	88.181	2	K(1)IIPESIGK	3.6511			0.869785	1.13021	1.12091	0.940242	1.19027	0.748571				0.731	1.51
PY17X_1220900	ATP-dependent RNA helicase DDX6, putative	Down	82	K	1	3.16105e-09	76.009	3	GYEK(1)PSPIQEESIPVALAGK	-2.4839			0.762417	1.23758	0.499563	0.402397	1.6951	1.40294	0.291			0.45	0.882
PY17X_1221000	signal peptidase complex subunit 2, putative	Down	167	K	1	0.000960797	96.957	3	HTLK(1)QFISNHGK	0.8878		0.830791	0.907944	1.26126	0.922185	0.945375	1.21709	0.915349	0.896		0.879	0.746	1.378	0.638
PY17X_1221600	protein transport protein SEC22, putative	Down	119	K	0.999787	4.47195e-07	93.649	3	SIIETIEKPYSFIK(1)FDR	1.7176		0.662623	1.2787	1.05868	1.07582	0.80901	1.31198	0.803192	0.914		0.819	0.975	1.318	0.621
		Up	179	K	1	0.000680888	195.58	2	AFNLK(1)YESEK	2.0404	0.960953	1.4976	0.536828	1.00462	1.07582	0.80901	1.31198	0.803192		0.893	1.851	0.409	1.251	1.832
PY17X_1223100	Cg7 protein, putative	Up	1032	K	0.999999	0.000492127	99.174	2	YYNK(1)TNYFTELK	-0.58368	1.10467	1.16975	0.437272	1.28831	0.927735	0.691803	1.00855	1.37192	0.712	1.191	1.691	0.434	0.939	2.272
PY17X_1223400	lysophospholipase, putative	Up	404	K	0.998256	6.90003e-107	241.99	3	EFHVLEDMEHMITIEPGNDK(0.998)IVK(0.002)	2.3462	0.675828	1.73301	1.4851	0.10606	0.727585	0.980272	1.24299	1.04915	0.76	0.929	1.768	1.195	0.101	9.141
		Up	335	K	1	1.26731e-15	172.51	3	FAYK(1)LLEAVENLNK	-1.8042	0.932891	2.01356	0.648083	0.405465	0.727585	0.980272	1.24299	1.04915		1.282	2.054	0.521	0.386	3.891
		Up	81	K	1	2.01346e-52	254.16	4	HNAIILNNDK(1)AVLNDGDNYYVHK	0.62341	0.469893	1.85334	0.450578	1.22619	0.727585	0.980272	1.24299	1.04915		0.646	1.891	0.362	1.169	1.702
		Up	331	K	0.999977	0.000302789	150.21	3	IFYHKPITNK(1)FAYK	0.69019	0.759536	2.06951	0.430654	0.740304	0.727585	0.980272	1.24299	1.04915		1.044	2.111	0.346	0.706	3.004
		Up	251	K	1	0.0018434	177.23	3	VLELLSQK(1)K(1)YNFYNR	1.0647	0.573313	1.42669			0.727585	0.980272	1.24299	1.04915		0.788	1.455
		Up	49	K	1	1.45117e-09	101.52	4	WLVK(1)APIGAVVLVHSLNSHCR	0.67788	1.77974	0.747107	1.19827	0.274883	0.727585	0.980272	1.24299	1.04915		2.446	0.762	0.964	0.262	2.722
PY17X_1223700	hydrolase, putative	Up	1395	K	1	0.000198782	151.66	2	K(1)TDDLEDNEVK	0.40348		1.56887		0.43113	1.15304	0.907428	0.826806	1.11272	1.106		1.729		0.387	4.468
		Up	1315	K	1	0.0232713	67.464	2	TFSGTLPK(1)LR	-1.1265	0.898157	1.10184			1.15304	0.907428	0.826806	1.11272		0.779	1.214
PY17X_1225800	AP-3 complex subunit delta, putative	Up	180	K	1	5.91601e-05	150.85	2	NSTSTVK(1)AGSNFVSK	-0.31827	1.07633	1.1834	0.691151	1.04912	0.987192	0.720726	1.00257	1.28952	0.772	1.09	1.642	0.689	0.814	1.8
PY17X_1226100	26S proteasome regulatory subunit RPN10, putative	Up	331	K	0.99906	0.00185799	108.93	2	ENESYEK(0.999)VFK(0.001)	1.615	1.32886	1.19049	0.57239	0.908268	0.790478	1.24538	0.738754	1.22538	1.043	1.681	0.956	0.775	0.741	1.73
		Up	150	K	1	1.18114e-06	123.99	2	NNISIDIISYGNVNK(1)NR	-0.58689	0.605741	1.39426			0.790478	1.24538	0.738754	1.22538		0.766	1.12
		Up	47	K	0.999977	0.000943243	49.485	3	TSMHYK(1)NSIGVLVMAGDGIK	-5.3626	0.863928	1.13607			0.790478	1.24538	0.738754	1.22538		1.093	0.912
PY17X_1226500	ras-related protein Rab-18, putative	Up	115	K	0.999893	7.78096e-07	125.98	2	YSTNK(1)NAIK	0.40871	1.13613	1.47319	0.482932	0.907745	0.932544	0.989449	1.15015	0.927854	0.939	1.218	1.489	0.42	0.978	2.211
PY17X_1227400	DnaJ protein, putative	Up	838	K	0.999764	2.24906e-09	198.33	2	QLGEMMLNLSK(1)TEK	-0.66105	1.37431	1.18743	0.892374	0.545881	1.03871	0.993007	1.09049	0.877796	1.042	1.323	1.196	0.818	0.622	1.77
		Up	475	K	1	1.00664e-24	212.69	4	FQK(1)INEAYQVLSDEEK(1)REEYDR	3.5542	0.880153	1.82423	0.497022	0.798593	1.03871	0.993007	1.09049	0.877796		0.847	1.837	0.456	0.91	1.938
		Up	488	K	1	3.42674e-22	204.33	3	INEAYQVLSDEEK(1)REEYDR	1.3694	0.640052	2.25124	0.283016	0.825693	1.03871	0.993007	1.09049	0.877796		0.616	2.267	0.26	0.941	2.389
		Up	453	K	1	0.00365632	125.5	2	INYYK(1)LALR	0.37698	0.94576	1.70233	0.351911		1.03871	0.993007	1.09049	0.877796		0.911	1.714	0.323		2.82
		Up	556	K	1	0.000668915	164.31	3	NLIK(1)K(1)EIDLEQSQR	-0.30329	1.49699	1.20987	0.970715	0.322427	1.03871	0.993007	1.09049	0.877796		1.441	1.218	0.89	0.367	2.469
		Up	462	K	0.999988	0.00232328	92.445	3	YHPDK(1)NPNDESAK	1.1312	0.552422	2.1595	0.288082		1.03871	0.993007	1.09049	0.877796		0.532	2.175	0.264		2.015
		Up	470	K	0.976525	5.73201e-05	172.92	3	YHPDKNPNDESAK(0.977)LK(0.023)	1.8608	1.08099	1.99532	0.344304	0.579379	1.03871	0.993007	1.09049	0.877796		1.041	2.009	0.316	0.66	3.169
PY17X_1230600	U3 small nucleolar RNA-associated protein 14, putative	Up	492	K	0.983135	0.0117932	76.572	2	SFQIDK(0.983)EEK(0.017)	3.3929	0.948722	1.05128			1.24641	1.30681	0.910733	0.536048	1.904	0.761	0.804
		Up	296	K	0.85551	0.000788882	58.794	3	NKDDNNINSEEYINK(0.856)NLLK(0.144)	0.022618	0.32744	1.67256			1.24641	1.30681	0.910733	0.536048		0.263	1.28
PY17X_1231600	AP2 domain transcription factor, putative	Up	341	K	0.995117	0.00669523	106.93	2	LSEYSNK(0.995)IK(0.005)	-1.1917	0.981643	1.27652		0.741835	1.2327	0.538874		1.22843	0.439	0.796	2.369		0.604	3.922
PY17X_1232500	Plasmodium exported protein (PHIST), unknown function	Up	914	K	1	0.000179912	193.34	2	EDVSEFK(1)ELLK	3.2527	1.50643	1.79932	0.349223	0.345029	0.923376	0.990462	1.25947	0.826694	0.966	1.631	1.817	0.277	0.417	5.123
		Up	775	K	1	1.73327e-96	220.14	4	SVSHQSK(1)SNDDEDLAQQEQLIIQTINK	0.35454	0.732247	1.78624	0.600754	0.880756	0.923376	0.990462	1.25947	0.826694		0.793	1.803	0.477	1.065	1.678
		Up	907	K	1	0.000916249	117.3	2	HEK(1)EDVSEFK	1.8699	0.977194	1.8644	0.335945	0.822459	0.923376	0.990462	1.25947	0.826694		1.058	1.882	0.267	0.995	2.927
PY17X_1233600	ribonuclease, putative	Up	1538	K	0.999414	0.00119348	69.641	3	LKENEYVK(0.999)EIENIK(0.001)	-2.9634	1.10113	1.31472	0.584152		0.929817	0.947528	0.973625	1.14903	0.89	1.184	1.388	0.6		1.973
PY17X_1234400	40S ribosomal protein S11, putative	Up	96	K	1	0.000486089	146.88	3	LK(1)ELGVTAIHIK(1)LR	0.38833	1.65878	1.09327	1.15401	0.0939299	1.05178	1.14184	1.05845	0.747926	1.26	1.577	0.957	1.09	0.126	4.521
PY17X_1235200	60S ribosomal protein L12, putative	Down	83	K	1	9.35054e-08	91.457	3	IEVVPTSASMVLK(1)ELNEAPR	-0.86554			1.55599	0.444008	1.03304	0.945817	1.13676	0.884384	0.989			1.369	0.502
PY17X_1235900	eukaryotic translation initiation factor 3 subunit B, putative	Down	679	K	1	0.00206127	75.474	3	LFQSFK(1)EYELFR	0.67097		0.440797	1.15714	1.40206	1.14782	0.873124	1.22943	0.749631	1.05		0.505	0.941	1.87	0.27
PY17X_1239000	adenosylhomocysteinase, putative	Down	149	K	0.99999	0.00207868	90.306	2	GAEYEK(1)LYEEK	-4.6365	0.460706	0.754896	0.864668	1.91973	1.09904	1.08727	0.81504	0.998646	1.219	0.419	0.694	1.061	1.922	0.378
		Down	440	K	1	0.00440567	90.306	2	ELDEK(1)VAFYHLK	-2.5858			0.851559	1.14844	1.09904	1.08727	0.81504	0.998646				1.045	1.15
		Down	231	K	1	0.010502	81.163	2	QK(1)YDNIYGCR	1.0484			0.635832	1.36417	1.09904	1.08727	0.81504	0.998646				0.78	1.366
PY17X_1241000	multidrug resistance protein 1, putative	Down	767	K	0.998144	0.011831	89.382	2	EK(0.998)K(0.002)PPSNLSIVYK	0.20147			0.846035	1.15396	0.995971	1.16044	1.11341	0.730188	1.242			0.76	1.58
		Down	304	K	1	0.000329161	112.93	2	IIINDIK(1)NFNYANR	-1.6736			0.410593	1.58941	0.995971	1.16044	1.11341	0.730188				0.369	2.177
		Down	1288	K	1	2.54457e-55	220.34	4	VCK(1)FAAIDEFIESLPNKYDTNVGPYGK	-1.2437	0.900539	0.206794	2.41338	0.479286	0.995971	1.16044	1.11341	0.730188		0.904	0.178	2.168	0.656	0.344
		Up	520	K	1	8.66677e-36	212.4	2	CTSILDEISK(1)R	-0.0076587	0.550753	2.38326	0.273331	0.792654	0.995971	1.16044	1.11341	0.730188		0.553	2.054	0.245	1.086	2.074
		Up	1333	K	1	5.28393e-16	123.24	3	EPK(1)ILLLDEATSSLDSHSEK	1.0375	1.10767	1.47239	0.816678	0.603267	0.995971	1.16044	1.11341	0.730188		1.112	1.269	0.733	0.826	1.526
		Up	1275	K	1	0.000502744	97.594	2	FGK(1)EDATLDDVK	0.12902	1.14483	1.48743		0.367744	0.995971	1.16044	1.11341	0.730188		1.149	1.282		0.504	2.544
		Up	264	K	0.999999	4.82859e-06	185.18	2	LSEQFYSK(1)YMLK	-0.44136	1.62905	1.09689	0.891133	0.382929	0.995971	1.16044	1.11341	0.730188		1.636	0.945	0.8	0.524	1.924
		Up	1354	K	1	3.09693e-16	110.88	2	LIEK(1)TIVDIK	1.2404	0.800213	2.32084	0.376601	0.502343	0.995971	1.16044	1.11341	0.730188		0.803	2	0.338	0.688	2.641
		Up	219	K	1	5.74277e-187	291.38	3	K(1)TSLLYNNNSMSIIEEALVGIK	0.55029	0.757927	1.96211	0.699389	0.580574	0.995971	1.16044	1.11341	0.730188		0.761	1.691	0.628	0.795	1.669
		Up	1019	K	0.999813	0.000110707	176.97	4	LIENAIDYDNKGEK(1)R	0.17605	1.42197	1.20788	0.748753	0.621398	0.995971	1.16044	1.11341	0.730188		1.428	1.041	0.672	0.851	1.674
		Up	578	K	1	0.0207392	84.699	2	LSGGQK(1)QR	0.53412	0.520269	1.47973			0.995971	1.16044	1.11341	0.730188		0.522	1.275
		Up	619	K	1	0.00207868	90.306	2	TINNLK(1)GNENR	-1.2063	0.584255	1.41574			0.995971	1.16044	1.11341	0.730188		0.587	1.22
PY17X_1241400	DnaJ protein, putative	Down	471	K	1	0.0149525	60	3	K(1)VFTDMSVDENVR	-0.51552		0.591767	1.16448	1.24375	0.895184	1.16463	1.02044	0.919747	1.072		0.508	1.141	1.352	0.376
		Down	499	K	1	0.02156	118.06	2	K(1)VIQEYTK	-0.69924			0.874105	1.12589	0.895184	1.16463	1.02044	0.919747				0.857	1.224
		Up	238	K	1	1.01793e-10	137.89	3	EHFQK(1)IGEAYQVLGDVER	-2.0032	0.961044	1.44496	0.593993		0.895184	1.16463	1.02044	0.919747		1.074	1.241	0.582		1.845
PY17X_1241800	food vacuole resident transporter 1, putative	Up	151	K	0.850524	1.40107e-55	245.56	2	DLSNTSNNADINTYIK(0.851)K(0.149)	-2.2674	1.1111	1.83316	0.239602	0.816141	0.717999	1.01411	1.36974	0.89815	0.826	1.547	1.808	0.175	0.909	5.414
PY17X_1246800	nucleolar preribosomal GTPase, putative	Up	354	K	0.827054	0.00951002	87.895	3	HNLEGIELIK(0.173)K(0.827)	1.8509	1.05362	0.946379			0.743021	1.57123	0.687052	0.998696	1.327	1.418	0.602
		Up	444	K	0.999636	0.00562659	60	2	SVTNVFNK(1)LFLNK	-0.35042	0.918081	1.08192			0.743021	1.57123	0.687052	0.998696		1.236	0.689
PY17X_1247300	apicomplexan kinetochore protein 5, putative	Up	321	K	1	1.02479e-08	61.503	3	DHNPNK(1)MGPTGVGESSENR	1.8984	0.97885	1.08996	0.292561	1.63863	1.04982	0.605483	1.05805	1.28665	0.732	0.932	1.8	0.277	1.274	2.389
		Up	1102	K	1	0.00318923	88.24	2	K(1)IQYVTGLLEK	-1.5291	0.968572	1.03143			1.04982	0.605483	1.05805	1.28665		0.923	1.703
PY17X_1249400	Plasmodium exported protein, unknown function	Up	155	K	1	4.41765e-05	145.95	3	DDYVPHK(1)GSFLGFNK	1.0177	0.822239	1.47691	0.640164	1.06069	0.740931	1.17256	1.03901	1.0475	0.916	1.11	1.26	0.616	1.013	1.523
		Up	79	K	0.99998	5.23052e-08	104	3	EFDTESPQTK(1)LEEYINEK	0.59816	0.159504	1.8405			0.740931	1.17256	1.03901	1.0475		0.215	1.57
		Up	87	K	1	2.46264e-29	245.56	3	LEEYINEK(1)DIANLENYIK	-0.0044499	0.540133	2.42773	0.755906	0.276229	0.740931	1.17256	1.03901	1.0475		0.729	2.07	0.728	0.264	4.421
		Up	69	K	1	0.00103279	101.64	2	EK(1)EFDTESPQTK	-1.1032	0.876315	1.79359	0.330096		0.740931	1.17256	1.03901	1.0475		1.183	1.53	0.318		3.72
		Up	229	K	1	0.000380186	158.37	2	FLYNVFFK(1)TR	-0.092961	1.23019	1.32827	0.696728	0.744815	0.740931	1.17256	1.03901	1.0475		1.66	1.133	0.671	0.711	2.034
		Up	164	K	0.86169	0.0105691	109.36	2	GSFLGFNK(0.138)K(0.862)	-2.2738	0.958416	1.36852		0.673066	0.740931	1.17256	1.03901	1.0475		1.294	1.167		0.643	1.815
PY17X_1301300	fam-b protein	Down	206	K	0.999313	0.000487544	157.77	2	QLENFEK(0.999)NMENK(0.001)	-1.414	0.98111	1.46973	1.01098	0.53818	1.20317	1.83998	0.521086	0.435767	3.266	0.815	0.799	1.94	1.235	0.534
		Up	115	K	1	3.7793e-05	142.51	3	K(1)LINGLLTEIEEVKK	2.6138	1.50247	1.38538		0.112149	1.20317	1.83998	0.521086	0.435767		1.249	0.753		0.257	2.93
PY17X_1305200	vacuole membrane protein 1, putative	Up	192	K	1	0.000365984	68.108	2	AK(1)LYDDDYEEFEK	-0.17034	1.46959		0.530412		0.824619	0.969743	1.17563	1.03001	0.821	1.782		0.451		3.951
		Up	203	K	0.973547	3.38527e-05	128.97	3	LYDDDYEEFEK(0.974)DIK(0.026)	-3.6377	1.01807	1.20014	0.810998	0.970788	0.824619	0.969743	1.17563	1.03001		1.235	1.238	0.69	0.943	1.551
		Up	206	K	0.886478	1.88449e-07	79.235	3	LYDDDYEEFEK(0.049)DIK(0.886)EGK(0.065)	-4.1846	1.07159	1.27162	0.656787		0.824619	0.969743	1.17563	1.03001		1.3	1.311	0.559		2.326
PY17X_1306100	metacaspase-2, putative	Up	1059	K	1	0.000436435	82.437	2	DK(1)SSIPLNALNEESK	-5.1689	0.712351	2.28773	0.574489	0.425434	1.04753	1.05138	1.12476	0.776327	1.142	0.68	2.176	0.511	0.548	2.651
		Up	921	K	0.999876	0.00047742	149.58	2	STILNPLEK(1)LTPK	0.74204	1.17503	1.43336	0.805634	0.585969	1.04753	1.05138	1.12476	0.776327		1.122	1.363	0.716	0.755	1.686
		Up	608	K	0.999999	0.0140837	68.49	2	K(1)NYLSENVSK	-0.5309	0.702245	1.29775			1.04753	1.05138	1.12476	0.776327		0.67	1.234
		Up	48	K	0.998313	0.00873103	81.099	2	ILVK(0.998)DAENEK(0.002)	1.2613	0.896276	1.61639		0.487329	1.04753	1.05138	1.12476	0.776327		0.856	1.537		0.628	2.447
		Up	399	K	1	0.000845611	115.86	2	K(1)IYNFLFPYNQK	-1.4501	0.501949	1.49805			1.04753	1.05138	1.12476	0.776327		0.479	1.425
		Up	649	K	0.999963	1.61066e-10	83.474	3	NITQIGNIK(1)TQCQENENK	0.076872	0.748204	1.2518			1.04753	1.05138	1.12476	0.776327		0.714	1.191
		Up	1133	K	0.821022	0.00325884	76.85	2	SQESIYFK(0.821)MK(0.179)	0.14474	0.967135	1.03286			1.04753	1.05138	1.12476	0.776327		0.923	0.982
		Up	564	K	0.999974	0.00646606	63.212	2	YPEK(1)METSIYK	-0.64147	0.557618	1.44238			1.04753	1.05138	1.12476	0.776327		0.532	1.372
PY17X_1308900	60S ribosomal protein L1, putative	Up	11	K	1	0.0100531	71.066	2	K(1)AISDVFEGTK	-3.5653	0.341081	1.65892			1.0386	0.900432	1.1471	0.913869	0.945	0.328	1.842
PY17X_1310100	protein KIC9, putative	Down	316	K	1	0.0231761	90.761	2	ESETK(1)IILR	-0.026793			1.55591	0.444093	1.03778	0.85087	1.03728	1.07407	0.896			1.5	0.413
		Up	124	K	1	0.000444944	104.04	2	LMDYEK(1)SSSYNINR	-2.5457		1.84827	0.731326	0.420399	1.03778	0.85087	1.03728	1.07407			2.172	0.705	0.391	5.555
PY17X_1311400	dephospho-CoA kinase	Up	152	K	0.987128	0.000114095	73.655	3	IVFNNEENVK(0.987)YINK(0.013)	0.76559	0.739545	1.48611		0.774341	1.06905	0.899261		1.03169	0.872	0.692	1.653		0.751	2.201
PY17X_1312400	fructose-bisphosphate aldolase 2	Up	54	K	1	0.000647382	75.5	2	FDNIK(1)IENTVENR	-1.4628	1.08131	0.918693			1.13788	1.19895	0.853616	0.809559	1.407	0.95	0.766
PY17X_1314100	nucleoporin NUP313, putative	Down	1997	K	0.999993	0.0123528	54.27	3	HSK(1)PFFSFYEK	-3.5014			0.554101	1.4459	0.937459	0.943655	1.00788	1.11101	0.89			0.55	1.301
		Up	2005	K	0.984929	0.000384743	110.88	2	PFFSFYEK(0.985)FSK(0.015)	-0.53018	0.873038	1.2204		0.906563	0.937459	0.943655	1.00788	1.11101		0.931	1.293		0.816	1.585
		Up	1750	K	1	5.97652e-06	99.668	3	IEEENQIDFYEK(1)MR	2.316	0.832829	1.8011	0.647108	0.718958	0.937459	0.943655	1.00788	1.11101		0.888	1.909	0.642	0.647	2.167
PY17X_1314200	centrin-2, putative	Up	13	K	1	4.069e-13	108.41	4	YEK(1)SFTERPGFTEDEIEEIR	0.59753	1.43644	1.04316	0.520399		1.11931	0.953583	0.985992	0.941118	1.074	1.283	1.094	0.528		2.43
PY17X_1314600	40S ribosomal protein S5, putative	Down	158	K	0.999989	0.00423871	61.042	3	GYWGNK(1)IGDPHTVPMK	-0.2626	0.694362	0.729977	1.13337	1.44229	1.12088	0.990667	0.989409	0.899047	1.118	0.619	0.737	1.146	1.604	0.5
		Down	242	K	0.884352	0.000541695	127.03	2	TYGYLTPDLWK(0.884)VTK(0.116)	-0.0026061	0.644072	0.755685	0.873249	1.72699	1.12088	0.990667	0.989409	0.899047		0.575	0.763	0.883	1.921	0.524
PY17X_1315500	multidrug resistance protein 2, putative	Down	775	K	0.994768	0.000111528	121.96	2	FYDAEGDIK(0.995)IGGK(0.005)	3.2873			0.964534	1.03547	0.053669	0.068747	2.41801	1.45957	0.034			0.399	0.709
		Down	306	K	0.993938	0.00375889	133.76	3	SIKDDLIK(0.994)NNIK(0.006)	1.5275			1.05963	0.940375	0.053669	0.068747	2.41801	1.45957				0.438	0.644
		Down	298	K	0.955651	2.58731e-10	142.03	3	TISIDELEIDK(0.956)SIK(0.044)DDLIK	-0.60351			1.44165	0.558351	0.053669	0.068747	2.41801	1.45957				0.596	0.383
		Up	828	K	1	1.80648e-06	80.815	3	ATK(1)SAQLYDFIEALPK	-2.4981		0.397695		1.6023	0.053669	0.068747	2.41801	1.45957			5.785		1.098	5.269
		Up	762	K	1	0.0066366	100.84	2	STIAK(1)LLYR	0.51991		0.337182	1.26923	1.39358	0.053669	0.068747	2.41801	1.45957			4.905	0.525	0.955	5.136
		Up	564	K	0.999998	2.07505e-12	69.94	4	VNK(1)MDNLYHGIAHDSLDNYENVK	-3.1167	0.498732		1.01235	1.48892	0.053669	0.068747	2.41801	1.45957		9.293		0.419	1.02	22.179
		Up	595	K	0.855441	0.00176766	131.22	3	YFNNENFEIK(0.145)K(0.855)	0.60767	0.386829	1.09382		1.51935	0.053669	0.068747	2.41801	1.45957		7.208	15.911		1.041	15.284
PY17X_1317500	serine/threonine protein kinase, putative	Up	274	K	1	0.00123167	99.34	2	EK(1)SLNIQPGLK	0.23641	1.28443	1.44631	0.585137	0.684121	1.10216	0.936344	1.15249	0.809001	1.056	1.165	1.545	0.508	0.846	2.06
PY17X_1317600	signal recognition particle subunit SRP54, putative	Down	315	K	1	1.77962e-14	232.17	2	EVIDIEK(1)QPQLINR	-0.18418	0.862211	0.232039	1.7404	1.16535	1.02951	0.854203	1.26572	0.850569	0.908	0.837	0.272	1.375	1.37	0.404
PY17X_1318600	elongation factor 2, putative	Down	302	K	1	0.0135089	81.099	2	GDDK(1)LLTGK	1.2036	0.783538		1.03836	1.1781	1.03943	1.05215	0.915275	0.993148	1.098	0.754		1.134	1.186	0.665
		Down	288	K	1	0.00640749	79.795	2	YTK(1)MLQNIGVELK	-2.9911			1.05084	0.949162	1.03943	1.05215	0.915275	0.993148				1.148	0.956
PY17X_1319300	sortilin, putative	Up	878	K	1	0.0145885	77.072	2	K(1)YPENIELL	-3.8853	1.23832	0.76168			0.994968	0.763455	1.15897	1.0826	0.782	1.245	0.998
PY17X_1319500	rhoptry neck protein 2	Down	1200	K	1	0.00705558	78.864	3	K(1)DLTFIPIELRPGR	-0.16082			0.779785	1.22021	1.30401	0.722599	1.07615	0.897244	1.008			0.725	1.36
		Down	960	K	1	0.000352771	139.78	3	K(1)NILTSNEEELLK	-4.1164	0.879558	0.650972	1.086	1.38347	1.30401	0.722599	1.07615	0.897244		0.675	0.901	1.009	1.542	0.626
		Down	980	K	0.999539	5.67275e-05	83.474	3	MIGPDFSK(1)EVSNYCSK	1.6173			0.869632	1.13037	1.30401	0.722599	1.07615	0.897244				0.808	1.26
		Down	2192	K	1	1.63787e-11	113.48	3	TEK(1)NLAEIQQNPEAEQNHK	1.7423	0.470449	0.754094	0.775215	2.00024	1.30401	0.722599	1.07615	0.897244		0.361	1.044	0.72	2.229	0.485
		Up	65	K	1	0.000126261	183.13	2	ANNK(1)SANINLK	1.7334	1.26839	1.39149	0.363655	0.976461	1.30401	0.722599	1.07615	0.897244		0.973	1.926	0.338	1.088	2.324
		Up	275	K	1	7.20998e-38	256.7	3	NEK(1)FDNYGQNLGLNK	2.6603	1.55315	1.36158	0.422439	0.662827	1.30401	0.722599	1.07615	0.897244		1.191	1.884	0.393	0.739	2.79
		Up	115	K	1	0.000422215	148.76	2	NQPK(1)HFQSMNYQK	2.1358	1.30728	1.47563	0.545191	0.671902	1.30401	0.722599	1.07615	0.897244		1.003	2.042	0.507	0.749	2.352
PY17X_1322800	conserved protein, unknown function	Up	779	K	1	3.1631e-16	121.23	3	QDFINSPLK(1)SVQIVSQPAINR	-0.73641	1.08401	1.3345		0.581491	1.04078	0.897832	1.06262	0.998772	0.939	1.042	1.486		0.582	2.553
PY17X_1324300	V-type H(+)-translocating pyrophosphatase, putative	Down	212	K	1	3.55703e-30	206.61	3	AADVGADLSGK(1)NEYGIPEDDIR	1.3907	0.447364	1.1364	0.779676	1.63656	1.02448	0.969651	1.23051	0.775359	1.042	0.437	1.172	0.634	2.111	0.622
		Down	478	K	1	1.25228e-60	248.76	2	EK(1)TDILDAAGNTTAAIGK	-1.0122	0.829942	0.729699	1.23798	1.20238	1.02448	0.969651	1.23051	0.775359		0.81	0.753	1.006	1.551	0.645
		Down	658	K	0.999377	6.86911e-12	185.57	3	YIESGALGTDHCK(0.999)GSNAHK(0.001)	-0.33005	0.191911	1.46909	0.385741	1.95326	1.02448	0.969651	1.23051	0.775359		0.187	1.515	0.313	2.519	0.599
		Down	52	K	1	8.39296e-08	73.305	3	MK(1)EIASYISEGANSFLSK	0.8034		0.860033	0.659466	1.4805	1.02448	0.969651	1.23051	0.775359			0.887	0.536	1.909	0.465
		Down	394	K	0.999975	1.8663e-14	54.143	3	PVQEIANTQK(1)ISAATGIIYGLSLGYK	2.9071			1.05754	0.94246	1.02448	0.969651	1.23051	0.775359				0.859	1.216
		Down	579	K	1	3.00203e-13	146.88	2	QKPDYDK(1)CIK	3.6895			0.913314	1.08669	1.02448	0.969651	1.23051	0.775359				0.742	1.402
		Down	572	K	0.884596	2.36644e-226	328.73	3	SVAIAANSVLNECLEQFPLILANK(0.885)QK(0.114)PDYDK(0.002)	4.6848	0.345271		2.54008	0.114653	1.02448	0.969651	1.23051	0.775359		0.337		2.064	0.148	0.163
		Down	131	K	0.9864	0.00267204	140.57	2	TTSETWK(1)SLDK(0.986)GFK(0.014)	0.26641	0.667487	0.754953	1.20487	1.37269	1.02448	0.969651	1.23051	0.775359		0.652	0.779	0.979	1.77	0.553
		Down	201	K	1	1.63787e-11	135.5	2	VGGGIYTK(1)AADVGADLSGK	-3.7386	0.705942	0.833347	1.26204	1.19868	1.02448	0.969651	1.23051	0.775359		0.689	0.859	1.026	1.546	0.614
PY17X_1326800	conserved protein, unknown function	Up	145	K	1	0.0118177	67.881	3	SLLPSK(1)QNVYQR	0.29724	0.812962	1.18704			0.923686	0.951323	1.33501	0.789979	0.948	0.88	1.248
		Up	40	K	1	0.000575314	80.623	3	TSWCCSK(1)YIDEHIR	0.15819	0.901096	1.41926	0.679645		0.923686	0.951323	1.33501	0.789979		0.976	1.492	0.509		1.917
PY17X_1329800	GTP-binding protein, putative	Down	740	K	0.823257	2.1085e-07	139.61	3	IACEDALQIVVEDIK(0.823)MK(0.177)	-3.0539	0.458117		1.31117	1.23071	1.0182	0.873165	1.13616	0.972473	0.897	0.45		1.154	1.266	0.39
PY17X_1332800	ATP synthase (C/AC39) subunit, putative	Down	300	K	0.999999	0.000504361	154.66	2	QFYIK(1)NDNVTENK	-1.2936	0.528669	0.839412	1.17398	1.45794	0.984017	0.96814	1.18625	0.861596	0.977	0.537	0.867	0.99	1.692	0.527
PY17X_1334000	40S ribosomal protein S3, putative	Down	112	K	1	0.00447409	126.2	2	LLK(1)GLAVR	0.11697		0.857453	0.770619	1.37193	0.972602	0.961203	1.16926	0.896934	0.952		0.892	0.659	1.53	0.583
PY17X_1334300	conserved Plasmodium protein, unknown function	Down	1600	K	1	1.29028e-11	159.75	3	GNSSIGK(1)IGNFSNTPNLNK	-3.5035	0.692619	1.14527	0.885146	1.27696	0.885206	1.37654	0.75544	0.982817	1.286	0.782	0.832	1.172	1.299	0.654
PY17X_1336100	MORC family protein, putative	Up	2217	K	0.999627	5.11417e-09	62.711	4	IKDEYYINNPSK(1)YTLYHFLR	-1.751	1.16311	0.836889			1.13702	1.0817	0.862546	0.918731	1.248	1.023	0.774
PY17X_1336600	eukaryotic initiation factor 4a, putative	Down	222	K	1	0.0128343	86.205	2	DPK(1)TILVK	-2.4227	0.924752	0.695468	1.29415	1.08563	0.939795	1.13168	1.05848	0.870041	1.094	0.984	0.615	1.223	1.248	0.649
		Down	227	K	1	0.000495516	86.729	3	TILVK(1)K(1)DELTLEGIR	-0.26632		1.02236	0.554169	1.42347	0.939795	1.13168	1.05848	0.870041			0.903	0.524	1.636	0.552
		Down	119	K	0.88625	0.00249713	74.849	2	VVLALGDYLK(0.886)VK(0.114)	5.2004	1.05475	0.315477	1.76728	0.862488	0.939795	1.13168	1.05848	0.870041		1.122	0.279	1.67	0.991	0.477
		Down	183	K	1	0.000111252	183.13	2	GFK(1)AQIYEVFK	-1.1239	0.720312	0.711181	1.38791	1.1806	0.939795	1.13168	1.05848	0.870041		0.766	0.628	1.311	1.357	0.524
		Down	55	K	1	1.91791e-14	104.76	3	GIK(1)PILK(1)GYDTIGQAQSGTGK	0.60682	0.658369	0.976475	0.932379	1.43278	0.939795	1.13168	1.05848	0.870041		0.701	0.863	0.881	1.647	0.66
		Down	228	K	1	0.000726142	126.29	3	TILVK(1)K(1)DELTLEGIR	-0.26632	0.607259		1.13109	1.26165	0.939795	1.13168	1.05848	0.870041		0.646		1.069	1.45	0.604
		Down	273	K	0.949761	1.41162e-05	208.63	3	K(0.95)K(0.05)VDILTQEMHNR	0.49113		0.822928	1.12664	1.05044	0.939795	1.13168	1.05848	0.870041			0.727	1.064	1.207	0.602
		Down	121	K	1	0.0001489	103.69	2	VK(1)CHACVGGTVVR	1.6901	0.73486		1.57469	0.690446	0.939795	1.13168	1.05848	0.870041		0.782		1.488	0.794	0.526
PY17X_1337400	erythrocyte binding like protein	Down	364	K	1	0.02869	67.881	2	SK(1)WDTLLQR	0.36919	0.644663		0.754954	1.60038	1.02242	0.99878	0.796006	1.18279	1.064	0.631		0.948	1.353	0.666
PY17X_1339000	exported protein 2, putative	Down	213	K	1	2.81088e-07	203.97	3	HLSSYMEEK(1)LK(1)SMESK	-3.0838	0.798522	0.256018	2.18791	0.757554	0.950186	1.04316	1.1228	0.883858	1.013	0.84	0.245	1.949	0.857	0.358
		Down	164	K	1	0.0011058	129.69	2	IDQILK(1)SQIYR	-6.1367	0.838776	0.452558	2.09254	0.616126	0.950186	1.04316	1.1228	0.883858		0.883	0.434	1.864	0.697	0.548
		Down	215	K	0.999977	2.81088e-07	177.41	3	HLSSYMEEK(1)LK(1)SMESK	-3.0838	0.46581		1.91664	0.61755	0.950186	1.04316	1.1228	0.883858		0.49		1.707	0.699	0.287
		Down	220	K	0.999993	0.0184263	80.623	2	SMESK(1)K(1)NIESGK	-2.3632			1.34672	0.653276	0.950186	1.04316	1.1228	0.883858				1.199	0.739
		Down	221	K	0.999982	0.0184263	80.623	2	SMESK(1)K(1)NIESGK	-2.3632			1.34672	0.653276	0.950186	1.04316	1.1228	0.883858				1.199	0.739
		Down	199	K	0.98883	0.000862579	77.358	2	NVPLLPK(0.989)ECTLK(0.011)	-0.90723	0.637297		1.62885	0.733853	0.950186	1.04316	1.1228	0.883858		0.671		1.451	0.83	0.462
		Down	141	K	0.982547	8.05949e-11	105.08	3	PILFLHGILNECK(0.983)NSFSTK(0.017)	1.2073	0.496381		1.05789	1.44573	0.950186	1.04316	1.1228	0.883858		0.522		0.942	1.636	0.554
PY17X_1339300	diacylglycerol kinase, putative	Up	317	K	1	0.00347662	170.95	2	K(1)ENAPLLNK	0.0075342	0.932974	1.35035		0.716675	0.895639	1.19647	0.906174	1.00172	1.091	1.042	1.129		0.715	1.579
PY17X_1342000	conserved protein, unknown function	Down	111	K	1	0.000725254	71.219	3	DVVLK(1)HIDELLSGR	-0.44672			1.41722	0.582776	1.42786	0.665826	1.25121	0.655104	1.078			1.133	0.89
PY17X_1342100	nucleoside-diphosphatase, putative	Up	551	K	1	0.00600149	83.358	2	TK(1)QNYDYDEL	1.8805	0.576949	1.42305			1.09308	0.979728	0.720283	1.2069	1.165	0.528	1.452
PY17X_1342200	protein STU2, putative	Up	3029	K	1	0.00418814	96.311	2	YLINK(1)YESQR	2.3823	1.07154	0.785457		1.143	0.903085	0.588416	1.17221	1.33629	0.605	1.187	1.335		0.855	1.561
PY17X_1343000	60S ribosomal protein L6, putative	Up	109	K	1	1.99564e-22	108.34	4	LVHAHFPINSNIVNDNK(1)LIEIR	2.8025	2.17549	0.701988	0.12252		1.04163	0.974189	1.12839	0.855798	1.03	2.089	0.721	0.109		19.165
PY17X_1344800	L-lactate dehydrogenase, putative	Down	208	K	1	9.66118e-08	112.95	2	K(1)ITDQELDAIFDR	-0.22106	0.745873	1.13519	0.906122	1.21282	1.12433	1.16622	0.773234	0.936211	1.35	0.663	0.973	1.172	1.295	0.658
PY17X_1348200	conserved protein, unknown function	Down	6	K	1	0.000277145	89.382	3	NK(1)MHINELNSTFFK	-0.91081		0.79584	0.504881	1.69928	1.18524	0.873664	0.946459	0.994639	1.065		0.911	0.533	1.708	0.533
PY17X_1351600	60S ribosomal protein L23, putative	Up	112	K	1	0.000245938	161.23	2	GEMK(1)GSAITGPVAR	-0.24223	1.54526	0.892503	0.814404	0.747833	1.06356	0.926329	0.86903	1.14108	1.018	1.453	0.963	0.937	0.655	1.51
PY17X_1357200	elongation factor 1-gamma, putative	Down	269	K	1	0.00763522	121.67	2	FSNEK(1)DLLK	2.8887		0.552848	0.591814	1.85534	0.902789	0.969452	1.20758	0.920183	0.901		0.57	0.49	2.016	0.283
		Down	188	K	0.996249	9.59981e-05	135.63	2	LYTTIINQK(0.996)QFK(0.004)	0.7266		0.974558	0.52862	1.49682	0.902789	0.969452	1.20758	0.920183			1.005	0.438	1.627	0.618
PY17X_1360000	60S ribosomal protein L18, putative	Down	168	K	0.799879	0.00199138	71.896	3	FPALHLPTLAK(0.8)EFK(0.2)	-0.066444	0.662731		1.35551	0.98176	1.09896	0.85826	1.21435	0.828432	0.97	0.603		1.116	1.185	0.54
PY17X_1360100	60S ribosomal protein L18-2, putative	Up	46	K	1	0.000201153	175.07	2	TDVNFNK(1)IIAK	0.66182	1.31289	1.22671	0.729842	0.730555	1.1136	0.856176	1.21226	0.817966	0.983	1.179	1.433	0.602	0.893	1.781
PY17X_1360800	40S ribosomal protein S6, putative	Down	58	K	1	0.000437859	66.66	4	ITGGNDK(1)QGFPMMQGVLTNHR	-0.047749			1.02581	0.974193	1.05941	1.02694	1.08268	0.830972	1.108			0.947	1.172
		Down	149	K	1	0.00016864	162.8	2	LFNLDK(1)TDDVR	4.2273	0.385978	1.4257	0.724017	1.46431	1.05941	1.02694	1.08268	0.830972		0.364	1.388	0.669	1.762	0.666
PY17X_1362400	kelch protein K13, putative	Up	106	K	1	1.35766e-17	260.4	2	DNISNK(1)YLNK	5.0554	0.979753	1.59555	0.758433	0.66626	1.04352	0.861232	1.3456	0.749651	0.962	0.939	1.853	0.564	0.889	1.874
		Up	114	K	1	1.44568e-14	203.93	2	YLNK(1)NDSAFMTMSK	0.092565	1.31902	1.2389	1.13508	0.307011	1.04352	0.861232	1.3456	0.749651		1.264	1.439	0.844	0.41	2.504
		Up	93	K	0.992486	1.1987e-07	107.6	2	NDFLPNNFSK(0.992)NLNNITK(0.008)	-0.72287	0.875462	1.53273	0.934418	0.657392	1.04352	0.861232	1.3456	0.749651		0.839	1.78	0.694	0.877	1.62
		Up	100	K	1	4.08741e-67	286.85	2	NLNNITK(1)DNISNK	2.8759	0.817341	1.77358	0.736884	0.672194	1.04352	0.861232	1.3456	0.749651		0.783	2.059	0.548	0.897	1.862
PY17X_1369900	60S ribosomal protein L17, putative	Up	182	K	1	0.0023531	103.8	3	LVK(1)LNISQQR	2.0389	1.57357	1.09897	0.947317	0.380144	1.19993	0.803253	1.3648	0.632021	1.075	1.311	1.368	0.694	0.601	2.082
PY17X_1370200	inner membrane complex protein 1f, putative	Up	525	K	0.999999	0.0287433	69.276	2	K(1)IVHEGFETIK	-1.5371	0.75718	1.24282			1.43489	0.748049	1.05648	0.760583	1.171	0.528	1.661
PY17X_1372600	fam-b protein	Up	150	K	1	0.000152164	121.86	3	K(1)DENSSMSEHEDFK	-1.5852	0.790573	2.0413	0.345099	0.823027	0.915989	1.2346	0.943232	0.906182	1.166	0.863	1.653	0.366	0.908	2.089
PY17X_1402200	cytoadherence linked asexual protein, putative	Down	35	K	1	0.000780735	146.88	2	ELK(1)YMLDNK	-0.24081	0.518553	0.882258	1.10662	1.49257	0.978663	0.919267	1.08018	1.02188	0.903	0.53	0.96	1.024	1.461	0.588
		Down	730	K	1	0.000219315	128.57	3	FVAPK(1)FDELVEVFK	-1.0925	1.13605	0.310268	1.69714	0.856541	0.978663	0.919267	1.08018	1.02188		1.161	0.338	1.571	0.838	0.571
		Down	395	K	0.99983	0.00109054	49.097	3	IVLK(1)NMK(0.999)SFNVSAPFNVK(0.001)	0.3503			0.731808	1.26819	0.978663	0.919267	1.08018	1.02188				0.677	1.241
		Down	1134	K	1	3.74493e-50	189.61	4	VLPRPLYNELQDQTSDMFIQEPPEK(1)GPLHALGR	0.68505	0.499611	0.756964	1.09763	1.64579	0.978663	0.919267	1.08018	1.02188		0.511	0.823	1.016	1.611	0.507
		Up	786	K	1	2.6732e-06	128.41	3	HYK(1)DTIFFAEPFIINK	1.6736	1.53465	1.03887	0.778228	0.648252	0.978663	0.919267	1.08018	1.02188		1.568	1.13	0.72	0.634	1.98
		Up	756	K	1	4.677e-07	77.696	4	HIK(1)NLIELHDTFNISSK	-8.0196	1.38415	0.615848			0.978663	0.919267	1.08018	1.02188		1.414	0.67
		Up	398	K	1	7.31849e-34	248.5	2	NMK(1)SFNVSAPFNVK	-3.3956	1.07754	1.76637	0.633687	0.522408	0.978663	0.919267	1.08018	1.02188		1.101	1.921	0.587	0.511	2.818
		Up	1203	K	1	0.0184688	81.099	2	K(1)VTVDPILK	0.26565	1.03397	0.96603			0.978663	0.919267	1.08018	1.02188		1.057	1.051
PY17X_1402900	40S ribosomal protein S7, putative	Down	10	K	1	0.00212201	86.243	2	ILK(1)SNPSDLER	-0.12548	0.729048	0.962658	1.11281	1.19548	1.24199	0.960531	1.23094	0.566536	1.352	0.587	1.002	0.904	2.11	0.562
PY17X_1406600	26S protease regulatory subunit 10B, putative	Down	184	K	1	5.16052e-07	89.382	2	GVLLYGPPGTGK(1)TLLAR	-1.1966		0.747724	0.765713	1.48656	1.09184	1.04551	0.938545	0.9241	1.147		0.715	0.816	1.609	0.444
PY17X_1409700	HORMA domain protein, putative	Up	57	K	0.809975	0.002644	88.734	2	AYEEVCIQELK(0.81)LK(0.19)	-3.4596	1.57471	1.08389	0.341401		0.841043	1.33068	0.738424	1.08985	1.18	1.872	0.815	0.462		4.052
PY17X_1411800	26S protease regulatory subunit 7, putative	Down	402	K	0.999521	0.000110353	118.91	3	DLLLAINK(1)VIHGCK	2.8085		0.817674	0.888631	1.29369	1.32075	0.99318	0.931182	0.754892	1.367		0.823	0.954	1.714	0.48
		Down	197	K	0.999982	1.8137e-22	80.049	3	FVTLGIDPPK(1)GVLLYGPPGTGK	-2.7363			0.614234	1.38577	1.32075	0.99318	0.931182	0.754892				0.66	1.836
		Down	209	K	1	8.84078e-05	79.795	2	GVLLYGPPGTGK(1)TLTAR	-0.051891	0.894359	0.509101	1.11185	1.48469	1.32075	0.99318	0.931182	0.754892		0.677	0.513	1.194	1.967	0.414
		Down	115	K	1	1.74661e-06	88.796	3	FVVGLGEK(1)VAPSDIEEGMR	-6.5938			0.791896	1.2081	1.32075	0.99318	0.931182	0.754892				0.85	1.6
PY17X_1412100	M1-family alanyl aminopeptidase, putative	Up	380	K	0.951816	0.000341476	98.167	2	YTK(0.952)K(0.048)PVELYVYSEAK	-1.1818	1.13759	1.20025	0.662162		1.03632	0.98071	1.23681	0.746166	1.076	1.098	1.224	0.535		2.052
PY17X_1413000	protein AAP2, putative	Up	1416	K	0.998245	0.00729887	63.908	3	NLPVDK(0.998)IDNLQEK(0.002)	-0.94589	0.520144	1.47986			0.960189	1.01117	1.05284	0.975804	0.974	0.542	1.464
PY17X_1417000	protein transport protein SEC20, putative	Up	177	K	0.975401	0.000303167	118.91	2	SELLESSQK(0.975)LK(0.025)	2.5107	1.07799	1.18038	0.74163		0.81644	1.3087	0.864643	1.01021	1.12	1.32	0.902	0.858		1.538
PY17X_1417300	DNA replication licensing factor MCM4, putative	Up	546	K	0.999766	9.78254e-16	153.52	2	GLLCQLFGGSK(1)ITDK	2.4872	1.61791		0.137788	1.2443	1.13041	0.745915	0.650324	1.47335	1.122	1.431		0.212	0.845	6.75
PY17X_1418900	protein AAP4, putative	Up	570	K	1	9.48568e-05	129.69	2	DSEIVLLK(1)NEIVR	-0.63185	1.46132	1.13496	0.447114	0.956602	1.55472	0.641029	1.02855	0.775695	1.169	0.94	1.771	0.435	1.233	1.798
PY17X_1419600	conserved Plasmodium protein, unknown function	Up	686	K	1	0.00605484	78.932	3	IVMQNEK(1)DVR	2.4247	1.92701	0.315737	0.75725		0.978647	0.701578	0.907218	1.41256	0.788	1.969	0.45	0.835		2.358
		Up	703	K	1	0.00439843	88.921	2	LK(1)NSDYVR	-1.0686	1.26558	0.734417			0.978647	0.701578	0.907218	1.41256		1.293	1.047
		Up	691	K	1	0.000511445	121.71	2	SK(1)IWEDNEFYLK	2.1413	1.13256	0.904884	0.473428	1.48913	0.978647	0.701578	0.907218	1.41256		1.157	1.29	0.522	1.054	1.72
PY17X_1420500	SNARE protein, putative	Up	70	K	1	0.00298797	69.276	3	LK(1)QSQYHLEGIK	0.95187	1.04781	0.952187			1.0926	0.931665	1.07521	0.900523	1.026	0.959	1.022
PY17X_1420600	ras-related protein Rab-11A, putative	Up	4	K	1	0.000100633	101.64	2	SMK(1)EDYYDYLFK	1.321	0.836614	1.36687	0.81568	0.980833	1.00388	0.690995	1.42108	0.884042	0.744	0.833	1.978	0.574	1.109	1.618
PY17X_1420700	conserved Plasmodium protein, unknown function	Down	299	K	0.976269	0.000190819	57.003	3	LNIIQSQEQK(0.976)ALFNK(0.024)	-2.6162			0.521243	1.47876	1.77557	0.381653	1.00781	0.834961	1.11			0.517	1.771
		Up	225	K	1	0.00820228	87.942	2	K(1)YGYVDEYTK	-1.5937	1.37661	1.22711	0.396283		1.77557	0.381653	1.00781	0.834961		0.775	3.215	0.393		1.972
PY17X_1422000	conserved Plasmodium protein, unknown function	Up	206	K	1	0.00332718	147.16	2	QLIINK(1)EH	1.2331	1.20033	1.4067	0.702321	0.690651	0.925177	0.967504	1.2349	0.872415	0.929	1.297	1.454	0.569	0.792	2.058
PY17X_1422300	histone H2B variant, putative	Down	105	K	1	1.38492e-07	155.34	2	LLLPGELSK(1)HAVSEGTK	-4.4769	0.613078	0.57876	1.283	1.52516	0.91073	1.34028	0.783016	0.96597	1.276	0.673	0.432	1.639	1.579	0.342
		Down	43	K	1	0.00100623	86.243	3	VLK(1)QVHPETGVTK	2.4545	0.840515		1.34981	0.809675	0.91073	1.34028	0.783016	0.96597		0.923		1.724	0.838	0.535
PY17X_1424100	drug/metabolite transporter DMT1, putative	Up	169	K	1	0.000314956	132.39	2	ITNNDEK(1)LIPR	-3.2224	1.12808	1.38389	0.741297	0.746735	0.883078	0.941031	1.30583	0.87006	0.879	1.277	1.471	0.568	0.858	1.981
		Up	2	K	1	5.296e-05	87.942	2	MK(1)YMNIDFFPK	3.7286	1.33678	1.22931	0.730542	0.70336	0.883078	0.941031	1.30583	0.87006		1.514	1.306	0.559	0.808	2.162
PY17X_1425300	DNA/RNA-binding protein Alba 1, putative	Up	30	K	0.999266	1.74288e-10	112.68	3	MTNYVNYGAK(0.999)ILGEEDKK	-3.6	1.22662	0.949495	0.823882		1.01283	0.904826	1.19074	0.891599	0.933	1.211	1.049	0.692		1.75
PY17X_1425600	40S ribosomal protein S16, putative	Down	48	K	1	0.000341347	83.474	2	TK(1)VYEPLWLIGSAK	0.27695			0.969176	1.03082	1.26185	0.654339	1.43924	0.644565	0.946			0.673	1.599
PY17X_1426600	protein KIC7, putative	Up	64	K	1	0.000492068	110.58	2	K(1)IGEDLISYYDVK	-1.699	0.951442	1.04856			0.915669	1.26392	0.757085	1.06332	1.199	1.039	0.83
PY17X_1428000	conserved protein, unknown function	Up	854	K	1	0.00302953	103.76	2	DSFNMYK(1)NTYDER	-1.973	1.21809	1.17454	0.607374		1.11256	0.887393	1.00763	0.992414	0.999	1.095	1.324	0.603		1.816
PY17X_1428400	ER membrane protein complex subunit 1, putative	Down	980	K	0.999597	0.0017402	83.775	2	IVDLFDVK(1)NVIVK	2.9829			0.684529	1.31547	0.923795	0.842395	1.35237	0.881445	0.82			0.506	1.492
PY17X_1429000	ATP-dependent RNA helicase DBP1, putative	Down	452	K	0.989869	2.47643e-08	73.262	3	SVVLYGGSNIK(0.99)TQLSNLDK(0.01)	0.87734			1.00189	0.998109	0.731374	0.488596	1.42821	1.35182	0.436			0.702	0.738
PY17X_1430600	glycerol-3-phosphate 1-O-acyltransferase, putative	Up	524	K	1	0.0339515	75.243	2	HELQLK(1)VR	2.3923	0.935164	1.06484			1.07623	0.842453	1.2471	0.834217	0.936	0.869	1.264
PY17X_1431000	bromodomain protein 2, putative	Up	235	K	0.999911	0.000113317	98.865	3	DEFSSSTATK(1)ENVNDIQK	-2.9523	0.760385	1.23961			1.12258	0.931921	1.19913	0.746367	1.092	0.677	1.33
PY17X_1433400	conserved Plasmodium protein, unknown function	Down	119	K	0.964121	0.00148412	58.338	2	ENDITDENGEK(0.964)ENK(0.036)	-1.6158			1.37326	0.626739	0.939038	1.05897	0.928973	1.07302	0.999			1.478	0.584
		Down	96	K	0.999999	8.09498e-06	78.888	3	NEFIK(1)NLNLFEENFNK	1.3307			0.890869	1.10913	0.939038	1.05897	0.928973	1.07302				0.959	1.034
		Down	91	K	1	0.00285318	117.3	2	TNEK(1)NEFIK	7.5127	0.300008	1.16086	0.561843	1.97729	0.939038	1.05897	0.928973	1.07302		0.319	1.096	0.605	1.843	0.561
PY17X_1437200	aminophospholipid-transporting P-ATPase, putative	Up	579	K	1	0.0147339	52.837	2	EK(1)SYISFNAIPR	-0.037617	0.596626	1.40337			0.994723	1.00823	1.15764	0.839403	1.03	0.6	1.392
		Up	323	K	0.999997	0.0196449	70.195	2	K(1)DINNNFIENK	-1.9681	0.97547	1.02453			0.994723	1.00823	1.15764	0.839403		0.981	1.016
PY17X_1438500	heterochromatin protein 1	Up	202	K	0.999985	0.00333292	86.243	3	STGHLNIK(1)VNDFK	-0.93864	1.20196	0.798043			1.05989	0.961044	0.936283	1.04279	1.027	1.134	0.83
PY17X_1439600	conserved Plasmodium protein, unknown function	Up	14	K	1	0.000100562	126.82	2	LLNNSHSCYK(1)R	-1.5223	1.53955	0.990559	0.730976	0.738911	1.08033	0.934786	1.11814	0.866748	1.022	1.425	1.06	0.654	0.853	1.711
PY17X_1440600	nucleus export protein BRR6, putative	Up	65	K	0.929795	0.00705195	97.033	2	NCHALVK(0.93)K(0.07)	-1.2453		1.47993		0.520072	1.06048	0.91236	1.04933	0.977838	0.972		1.622		0.532	3.049
		Up	450	K	1	0.00140735	171.75	2	VGFLK(1)YLTR	-0.40307	0.953763	1.77217	0.566548	0.707522	1.06048	0.91236	1.04933	0.977838		0.899	1.942	0.54	0.724	2.173
		Up	58	K	1	0.00140278	101.48	2	YTDK(1)NCHALVK	-3.042	0.986317	1.01368			1.06048	0.91236	1.04933	0.977838		0.93	1.111
PY17X_1440800	phospholipid-transporting ATPase, putative	Up	828	K	1	0.00147626	115.86	2	INK(1)NYIQSLR	-1.4646	0.937756	1.41826	0.643984		0.899542	1.03688	1.12013	0.943443	0.951	1.042	1.368	0.575		1.812
		Up	1633	K	1	0.000485926	167.76	2	NIITPSQFFK(1)LA	4.2155	2.19478	0.140976	1.63808	0.0261607	0.899542	1.03688	1.12013	0.943443		2.44	0.136	1.462	0.028	3.263
		Up	536	K	1	1.86848e-11	78.71	3	SMINFVDSEK(1)YEGNNIGTR	1.0263	1.03712	1.22361	0.739264		0.899542	1.03688	1.12013	0.943443		1.153	1.18	0.66		1.747
		Up	340	K	0.805886	0.00074766	82.437	3	TDKIDGETDWK(0.806)IK(0.194)	-1.8109	1.60037	0.399627			0.899542	1.03688	1.12013	0.943443		1.779	0.385
PY17X_1441400	GTP cyclohydrolase 1, putative	Up	151	K	0.999999	0.00300562	62.705	2	FAK(1)AFLYLTEGYK	4.7933	0.304847	1.69515			0.673277	1.42983	1.01515	0.88175	1.142	0.453	1.186
PY17X_1441700	polyadenylate-binding protein 1	Up	269	K	0.883393	0.00549995	102.57	2	IDYNYDPK(0.883)K(0.117)EETEK	-2.51	1.07333	0.926674			1.11765	0.972806	1.11098	0.798567	1.112	0.96	0.953
		Up	361	K	0.952481	2.20914e-23	182.23	3	TEETPNDNTANAGTNASTTEK(0.952)K(0.048)	-0.98653	1.15195	1.46997	0.378074		1.11765	0.972806	1.11098	0.798567		1.031	1.511	0.34		3.032
PY17X_1443200	ubiquitin-activating enzyme E1, putative	Up	745	K	0.798626	0.00404731	115.86	2	ENNNFNFCIK(0.799)K(0.201)	-2.261	1.05421	0.945789			0.976578	1.29808	0.621094	1.10425	1.374	1.079	0.729
PY17X_1443600	haloacid dehalogenase-like hydrolase, putative	Down	42	K	0.999995	0.00194094	97.594	2	ENIEAIK(1)EAIEK	-0.6573	0.860239		0.962588	1.17717	0.996975	1.69037	0.49901	0.813647	2.038	0.863		1.929	1.447	0.447
		Down	10	K	0.999991	0.00203788	108.4	2	SVEETLK(1)GADIK	1.2813	0.950913	0.97649	0.923807	1.14879	0.996975	1.69037	0.49901	0.813647		0.954	0.578	1.851	1.412	0.462
PY17X_1444800	conserved Plasmodium protein, unknown function	Up	93	K	1	0.000558876	61.194	3	NAQIDSNK(1)QLHNELR	1.7166	0.925913	1.07409			1.37403	0.579558	0.851218	1.19519	1.05	0.674	1.853
PY17X_1444900	protein KIC2, putative	Up	256	K	0.999992	2.52688e-07	110.58	3	SDGNSEK(1)NENNIFINK	-1.9866	1.1252	1.58625	0.748167	0.540384	0.88306	1.12564	0.963297	1.028	1.006	1.274	1.409	0.777	0.526	2.16
PY17X_1446000	WD repeat-containing protein, putative	Up	605	K	0.880815	7.43235e-09	218.55	2	YSDFSFFLFNK(0.119)K(0.881)	3.9293	0.917521	1.56151	0.569691	0.951273	1.04794	0.766029	1.10036	1.08567	0.829	0.876	2.038	0.518	0.876	2.009
PY17X_1446300	multidrug resistance-associated protein 2, putative	Up	1536	K	1	0.00145926	129.28	2	K(1)FENSIYALR	1.5922	0.975228	1.28105	0.743722		0.86686	1.257	1.04315	0.832982	1.17	1.125	1.019	0.713		1.578
		Up	1405	K	1	0.00668587	133.68	2	K(1)MHTEVFK	4.8842	0.987667	1.46925	0.543083		0.86686	1.257	1.04315	0.832982		1.139	1.169	0.521		2.186
		Up	697	K	0.999222	0.00290197	77.157	2	SQNIFDEK(0.999)YGIDK(0.001)	0.91438	0.656134	1.34387			0.86686	1.257	1.04315	0.832982		0.757	1.069
PY17X_1447400	vacuolar transporter chaperone, putative	Up	846	K	0.999999	0.0164979	91.783	2	QIFDNK(1)IPK	-0.31981	0.630779	1.36922			0.812208	1.1222	1.15491	0.910685	0.968	0.777	1.22
PY17X_1448300	ras-related protein Rab-2, putative	Up	154	K	1	0.000245938	103.23	2	TAK(1)NVEEAFLYTAR	1.7314	0.659289	1.34071			0.8921	0.952136	1.32443	0.831338	0.91	0.739	1.408
PY17X_1449000	asparagine-rich protein, putative	Down	865	K	1	0.0138794	90.761	2	FK(1)TLACMNK	0.5427			1.02497	0.975033	0.915972	0.949181	1.27443	0.860419	0.911			0.804	1.133
PY17X_1453100	vesicle transport v-SNARE protein VTI1, putative	Down	174	K	0.998277	6.4116e-25	208.35	2	LDIAK(0.998)NIMK(0.002)	2.4523	0.665899		1.3341		0.869773	1.2631	1.11739	0.749731	1.232	0.766		1.194		0.642
PY17X_1454800	conserved protein, unknown function	Down	164	K	1	0.00164288	143.22	2	ENLLK(1)DMIDKPK	5.7412		0.650634	0.987513	1.36185	0.871413	1.08412	1.2962	0.748265	1.06		0.6	0.762	1.82	0.33
		Down	82	K	0.999997	0.000359335	163.09	2	GLPENSEQAK(1)ELLK	0.66703	0.248537	1.01937	1.04126	1.69084	0.871413	1.08412	1.2962	0.748265		0.285	0.94	0.803	2.26	0.385
		Up	171	K	0.997275	1.09876e-06	162.23	2	DMIDK(0.003)PK(0.997)DTTVLVNLK	-2.8255	1.2669	1.10254	1.02176	0.608803	0.871413	1.08412	1.2962	0.748265		1.454	1.017	0.788	0.814	1.547
PY17X_1455000	conserved Plasmodium protein, unknown function	Up	123	K	0.999916	0.00770972	76.85	2	NYDK(1)DVDIQK	3.3274	0.750064	1.24994			0.813784	0.933886	1.34703	0.905297	0.818	0.922	1.338
PY17X_1455800	acyl-CoA synthetase, putative	Down	290	K	1	1.95813e-16	121.23	3	DASFK(1)SNEQNDTNNESLENMR	3.255		0.89149	0.899782	1.20873	0.983487	1.12857	1.03284	0.855108	1.136		0.79	0.871	1.414	0.559
PY17X_1456700	conserved Plasmodium protein, unknown function	Up	4173	K	0.999999	9.1634e-29	164.56	3	EKELEFFEK(1)TLEIEK	2.9367	1.60891	0.686326	0.746377	0.958385	0.993679	0.72469	0.973491	1.30814	0.788	1.619	0.947	0.767	0.733	1.702
		Up	4063	K	0.997041	0.000237192	119.94	3	FEHLHNEQK(0.997)DIK(0.003)	0.36225	1.39202	0.746718		0.861257	0.993679	0.72469	0.973491	1.30814		1.401	1.03		0.658	1.565
PY17X_1458200	conserved Plasmodium protein, unknown function	Up	138	K	0.999993	8.60987e-11	142.03	3	ATQNIFDGEK(1)EQDTLLDK	1.8792	1.32674	1.40153	0.792884	0.478843	1.05179	1.16735		0.780861	1.495	1.261	1.201		0.613	1.959
PY17X_1458600	40S ribosomal protein S17, putative	Down	33	K	1	0.00406046	117.45	2	K(1)ITEEVAIIPSK	0.19378		0.740549	1.0354	1.22405	1.04866	0.939199	1.13982	0.872325	0.998		0.788	0.908	1.403	0.562
PY17X_1460400	ADP-ribosylation factor GTPase-activating protein 1, putative	Down	235	K	0.945312	1.43878e-10	141.87	3	QIAENVSENPWWEK(0.945)GQSK(0.055)	2.6812			1.46891	0.531089	0.722987	0.997825	1.14774	1.13145	0.756			1.28	0.469
		Down	63	K	1	0.000240232	66.619	2	SIK(1)MDIFTDEQLK	1.7264			1.54659	0.453414	0.722987	0.997825	1.14774	1.13145				1.348	0.401
PY17X_1461500	epsin-like protein, putative	Up	213	K	1	0.00636863	90.142	2	ESLDQIK(1)YER	-1.4442	1.36076	1.2675		0.371745	0.943575	1.1021	1.03836	0.915959	1.056	1.442	1.15		0.406	2.833
PY17X_1461900	actin I, putative	Down	114	K	1	1.43521e-16	169.05	3	AAPEEHPVLLTEAPLNPK(1)GNR	-0.56057	0.608661	1.04015	0.837844	1.51334	1.10594	0.979041	0.929241	0.985773	1.092	0.55	1.062	0.902	1.535	0.651
		Down	62	K	1	2.44415e-06	187.85	3	DAFVGDEAQTK(1)R	2.5172	0.641925	0.912726	0.999478	1.44587	1.10594	0.979041	0.929241	0.985773		0.58	0.932	1.076	1.467	0.587
		Down	69	K	1	1.17461e-22	124.77	3	GILTLK(1)YPIEHGIVTNWDDMEK	-0.087734			1.2935	0.706495	1.10594	0.979041	0.929241	0.985773				1.392	0.717
		Down	207	K	1	1.30103e-19	232.19	2	GYGFSTSAEK(1)EIVR	-1.9107	1.08957	0.201561	1.65501	1.05386	1.10594	0.979041	0.929241	0.985773		0.985	0.206	1.781	1.069	0.373
		Down	51	K	1	1.05042e-22	152.59	3	NPGIMVGMEEK(1)DAFVGDEAQTK	0.75692		0.495777	1.4798	1.02443	1.10594	0.979041	0.929241	0.985773			0.506	1.592	1.039	0.487
		Down	239	K	1	7.08739e-32	94.064	3	TSEQSSDIEK(1)SYELPDGNIITVGNER	1.6473		0.531542	0.993069	1.47539	1.10594	0.979041	0.929241	0.985773			0.543	1.069	1.497	0.363
PY17X_1462000	clathrin adaptor domain-containing protein, putative	Up	325	K	1	0.00572598	90.306	2	EANK(1)TVSFNIK	0.23653	0.710806	1.28919			1.05649	1.12023	1.03855	0.784719	1.222	0.673	1.151
		Up	120	K	1	0.0235572	92.677	2	SLSYFGK(1)R	0.38889	0.891538	1.10846			1.05649	1.12023	1.03855	0.784719		0.844	0.989
		Up	261	K	0.965896	1.17932e-06	200.76	2	VESYFSSIDIK(0.966)SNK(0.034)	-6.0728	0.889743	1.87196	0.604805	0.633491	1.05649	1.12023	1.03855	0.784719		0.842	1.671	0.582	0.807	1.759
PY17X_1464200	conserved Plasmodium protein, unknown function	Down	584	K	0.993741	0.0253747	82.716	2	QNALVK(0.994)VVK(0.006)	5.3395			0.884522	1.11548	1.22341	1.04449	0.846454	0.88564	1.312			1.045	1.26
PY17X_1465700	CSC1-like protein, putative	Up	54	K	0.958715	2.84071e-13	61.503	3	ISDNIYILNNQTQGNIK(0.959)LEK(0.041)	2.3981	0.782598	1.2174			0.946741	1.16687	0.95678	0.929609	1.122	0.827	1.043
PY17X_1467600	rhoptry neck protein 3, putative	Down	1352	K	0.885882	0.0161574	83.358	2	SDFVNMNK(0.886)TK(0.114)	2.3801			0.823874	1.17613	1.0646	0.889059	1.01085	1.03549	0.956			0.815	1.136
		Up	1528	K	1	0.000305176	51.07	3	FVDISPYYETIEDGK(1)LSR	3.2274	1.04925	0.95075			1.0646	0.889059	1.01085	1.03549		0.986	1.069
