# Supplementary material for: Deaggregation of mutant Plasmodium yoelii de-ubiquitinase UBP1 alters MDR1 localization to confer multidrug resistance
Source: Nat Commun. 2024 Feb 27;15:1774. doi: 10.1038/s41467-024-46006-3 (PMC10899652; doi:10.1038/s41467-024-46006-3)
Supplement: Supplementary file 7 — Supplementary Data 4 [file 41467_2024_46006_MOESM7_ESM.xlsx]

## Sheet: Supplementary Data 4
Reagent or Resource	Source	Identifier
Giemsa solution	Sigma-Aldrich	cat#GS80
Heparin sodium salt	LABLEAD	cat#9041-08-1
Fetal bovine serum	VivaCell	cat#C04001
Saponin	Sangon biotech	cat#8047-15-2
Hoechst 33342	ThermoFisher Scientifific	cat#23491-52-3
RPMI 1640 medium liquid	Hyclone	cat#SH30809.01B
Nycodenz	Axis-shield	cat#66108-95-0
RIPA	Solaribio	cat#R0020
Protease inhibitor cocktail	Medchem Express	cat#HY-K0010
PMSF	Solarbio	cat#P0100
Triton X-100	Solarbio	cat#T8200
Western Bright ECL	Millipore	cat#WBKLS0500
Protein A/G affifinity argrose beads	Medchem Express	cat#HY-K0202
PVDF membrane (0.45 μm)	Millipore	cat#IPVH00010
PVDF membrane (0.2 μm)	Millipore	cat#ISEQ00010
Color Prestained Protein Ladder	LABLEAD	cat#P1025
HiMark™ Pre-Stained Protein Standard	ThermoFisher Scientifific	cat#LC5699
BSA	YHSM	cat#YH(B)-0100
Antibodies
Rabbit anti-HA	Cell Signaling Technology	cat#3724S; RRID:AB_1549585
Mouse anti-HA	ABclonal	cat#AE065; RRID:AB_2863791
Rabbit anti-Myc	Cell Signaling Technology	cat#2272S; RRID:AB_10692100
Mouse anti-Myc	Cell Signaling Technology	cat#2276S; RRID:AB_331783
Mouse anti-Ubiquitin (P4D1) (HRP Conjugate)	Cell Signaling Technology	cat#14049S
Alexa 488 conjugated goat anti-mouse IgG antibody	ThermoFisher Scientifific	cat#A11001; RRID:AB_2534069
Alexa 555 conjugated goat anti-rabbit IgG antibody	ThermoFisher Scientifific	cat#A21428; RRID:AB_141784
Goat anti-mouse IgG HRP-conjugated	Boster Biological Technology	cat#BA1050
Goat anti-rabbit IgG HRP-conjugated	Boster Biological Technology	cat#BA1054; RRID:AB_2734136
Anti-diglycine lysine antibody conjugated agarose beads	Jingjie PTM BioLabs	cat#PTM-1104
Rabbit anti-Bip serum	Our lab	N/A
Critical Commercial Assays
Plasmid Extraction Kit	HLingene	cat#NG201M
DNA Gel Extraction Kit	HLingene	cat#NG202M
Nucleofector Kit	Lonza	cat#VVMI-1011
Experimental models: parasite strains and lines
P. yoelii NSM strain	Li et al., 2011	N/A
P. yoelii BY265 strain	Li et al., 2011	N/A
P. yoelii NSS line	Our lab	N/A
P. yoelii NSR line	Our lab	N/A
Plasmid
pYCm Cas9 plasmid	Zhang et al., 2017	N/A
Chemicals
Piperaquine phosphate	Selleck	cat#S5355
Quinine hydrochloride dihydrate	Medchem Express	cat#HY-B0433A
Dihydroartemisinin	Medchem Express	cat#HY-N0176
Lumefantrine	Medchem Express	cat#HY-B0803
Chloroquine diphosphate	TargetMol	cat#T0194
Mefloquine hydrochloride	Sigma-Aldrich	cat#2319
Tariquidar	TargetMol	cat#T6287
Pyrimethamine	Sigma-Aldrich	cat#58-14-0
1,6-hexanediol	Rhawn	cat#R003899
Fluo-4 AM	Beyotime	cat#S1060
Oligonucleotides
Oligo sequences	See Supplementary Data 5	N/A
Software
Clustal Omega	EMBL-EBI	https://www.ebi.ac.uk/Tools/msa/clustalo/
Fiji-ImageJ	ImageJ	https://imagej.net/software/fiji/
Prism GraphPad	GraphPad	https://www.graphpad.com/
