# Supplementary material for: Deaggregation of mutant Plasmodium yoelii de-ubiquitinase UBP1 alters MDR1 localization to confer multidrug resistance
Source: Nat Commun. 2024 Feb 27;15:1774. doi: 10.1038/s41467-024-46006-3 (PMC10899652; doi:10.1038/s41467-024-46006-3)
Supplement: Supplementary file 8 — Supplementary Data 5 [file 41467_2024_46006_MOESM8_ESM.xlsx]

## Sheet: Supplementary Data 5
Oligonucleotide sequences for PCR amplification and for gene sequencing
Gene name	Gene ID	F1; R1	F2; R2	F3; R3	F4; R4	F5; R5	F6; R6	F7; R7
ubp1	PY17X_0210200	ATTAGTTATATATGCCATCAGGA; TCTTTTTGATAATCGCTATCAACA	AACGGGGAATAACCGAATCAGA; ATTTCATCATCTTTTTCACTCAAACA	ATAAGGGAATATAAAAACTTGCAA; AGCTTGGCTATTATCATCATAGA	TCATCCGATTTCTCTAAACATGA; TCGTCATCTCTTTATGATTTCTAAC	GTCTGTCTTATTTTACCGAAGAAGA; TGTTCTTATAACATCTATTTGGTCA	AAAGAACATAGTCGAAAATCAAATGA; AAGTGTTCTATATAATCATTATAGGCA	ATAAGACACATGATATGAAATGTGA; ATCCATTGAATCTCCACTAGAAC
		F8; R8	F9; R9	F10; R10	F11; R11	F12; R12	F13; R13
		TATTCAAATTCAGATGATGAACA; TGATTCGATTGTCTCGGAGTGGT	AGCCTCAAAATTACAATGACGAA; TCAGATATTAACATATCCGAACTA	ATTGAACATGAAATCGATCCAGA; TCAAACAAGTTAAATAATCTGGCAA	TACACATAGTAATGTAACTCATGGCT; TGTAGAATTTACAATGTATATTCCT	ATTTCCTACCATCTCATATGAAGA; TATAATTTCATTCCATTTAAGAGCA	AACAAATAAAAAATATATATCTCCTGA; ACATATATAAACGGGAAAACTAAACA
Primers for plasmid construction of ubp1 allele replacement
	Homologous arm		Silent mutation oligo		sgRNA target site
Fragment	Forward primer	Reverse primer	Forward primer	Reverse primer	Forward oligo	Reverse oligo
R1	gcatCCATGGTACGAAAATAACGAAAATGACGA	gcatCTCGAGATATCATCTTTTTCGCTAACCA	TTTATTCAACCCTAAGATAGACTTTCGCTATGCTGAATGGTT	AGCATAGCGAAAGTCTATCTTAGGGTTGAATAAATATACAAG	TATTGCATAGCGAAAATCAATTTT	AAACAAAATTGATTTTCGCTATGC
R2	gcatCCATGGAAAAAATAATGCATTCAAATCACCA	gcatCTCGAGTTTCCTTTTGAATATATGTATCAA	AAAGTTTCTAAGGTTGATCTTCTCGGGAGTTGTTATACAAAAG	ACAACTCCCGAGAAGATCAACCTTAGAAACTTTTTTTCTGACCCA	TATTGTTTCTAAGATTGATATTTT	AAACAAAATATCAATCTTAGAAAC
Oligonucleotide sequences for plasmid construction of gene knockout
Gene name	Gene ID	Gene size (bp) / Disrupted gene size (bp)	Left homologous arm		Left homologous arm		sgRNA target site
			Forward primer	Reverse primer	Forward primer	Reverse primer	Forward oligo	Reverse oligo
ubp1	PY17X_0210200	9694 / 1261	atcgAAGCTTAACTCTTTTGAAGATAATACACTTG	gcatCCATGGTGTAATTTACCTGATCCGAGAAA	gcatCTCGAGAAGACCCATGTTAAGATTAACAAA	gcatGAATTCATATATAAACGGGAAAACTAAACA	TATTGGTGATAACAAAGCAAAAGA; TATTGAATTAATATGAGATGACAA	AAACTCTTTTGCTTTGTTATCACC; AAACTTGTCATCTCATATTAATTC
Primers of diagnostic PCR for gene knockout
Gene name	Gene ID	P1	P2	P3	P4	P5	P6
ubp1	PY17X_0210200	ATTAGTTATATATGCCATCAGGA	TATTACTCTTTGAAAGTGTGATGCAA	ACGCTAATCGTAGCTAGCCTGCT	CGATTAGCGTCCGCGGGGACCAT	ATAAGACACATGATATGAAATGTGA	ATCCATTGAATCTCCACTAGAAC
Oligonucleotide sequences for plasmid construction of gene tagging
Gene name	Gene ID	Tag type	Left homologous arm		Tag amplification		Left homologous arm		sgRNA target site
			Forward primer	Reverse primer	Forward primer	Reverse primer	Forward primer	Reverse primer	Forward oligo	Reverse oligo
ubp1	PY17X_0210200	N-terminal 6HA	gcatCCATGGCTACCGAGAAAGGTATACGAGAA	aagggtaacagctggacatTTATATGACTAATATATTAATTAATTTTTCTCTT	AATATATTAGTCATATAAatgtccagctgttacccttacga	TCTTCTTCTTTTCCATtgagatatctcctgcataatc	attatgcaggagatatctcaATGGAAAAGAAGAAGAAAAAACACAAAG	gcatGAATTCTATTATCTTGACCCTTACAACCA	TATTGAAAAAGAAACACAAAGAACG	AAACCGTTCTTTGTGTTTCTTTTTC
ubp1	PY17X_0210200	N-terminal GFP	gcatGGTACCCTACCGAGAAAGGTATACGAGAA	tttactcatggatcccccTTATATGACTAATATATTAATTAATTTTTCTCTT	AATATATTAGTCATATAAgggggatccatgagtaaagga	TCTTCTTCTTTTCCATtttgtatagttcatccatgcca	gcatggatgaactatacaaaATGGAAAAGAAGAAGAAAAAACACAAAG	gcatGAATTCTATTATCTTGACCCTTACAACCA	TATTGAAAAAGAAACACAAAGAACG	AAACCGTTCTTTGTGTTTCTTTTTC
ubp1	PY17X_0210200	6HA between GDVKT and VQQSG residues	atcgAAGCTTAACCATCTTTCCGATTCCAAAGACA	gtaagggtaacagctggaCGTTTTTACATCGCCCCCAGTTT	GGGCGATGTAAAAACGtccagctgttacccttacga	TTTGCCTGATTGTTGGACtgagatatctcctgcataatc	tgcaggagatatctcaGTCCAACAATCAGGCAAACACAT	gcatGAATTCTTCATTTTCTGGTACACTAACA	TATTGTAAAAACGGTCCAACAATC	AAACGATTGTTGGACCGTTTTTAC
ubp1	PY17X_0210200	Apex2 between GDVKT and VQQSG residues	gcatGGTACCAACCATCTTTCCGATTCCAAAGACA	ttctcagcgatgaagcctctCGTTTTTACATCGCCCCCAGTTT	GGCGATGTAAAAACGagaggcttcatcgctgagaa	TTTGCCTGATTGTTGGACatagtccagggtcaggcgctcca	cgcctgaccctggactatGTCCAACAATCAGGCAAACACAT	gcatGAATTCTTCATTTTCTGGTACACTAACA	TATTGTAAAAACGGTCCAACAATC	AAACGATTGTTGGACCGTTTTTAC
mdr1	PY17X_1241000	C-terminal 4Myc	gcatCCATGGTCTACGATTTGAAAGATGACCAT	ctagcagcagaaccggcTTTAGTTAATTTAACATATTTCGTATAAAC	GAAATATGTTAAATTAACTAAAgccggttctgctgctagagaa	TTGCTCAATTTTAAATCGAttcctcgagctaagctgct	cagcttagctcgaggaaTCGATTTAAAATTGAGCAAATACA	gcatGAATTCGGGAATATCATTCCTGCTTCCTTT	TATTGAATCAATTCGTCATGTGTTTTT	AAACAAAAACACATGACGAATTGATTC
mdr1	PY17X_1241000	N-terminal mCherry	atcgAAGCTTAATATGTACATTAATACTGCATACA	gcatGATATCTTTGAAAAATAATGTATTAAAAAATTATATAATGAAG	gcatGATATCCGAGGATCCATGGTGAGCAA	gcatCTCGAGCTTGTACAGCTCGTCCATGCC	gcatCTCGAGATGGCGGAAGAAAAAAGTGAT	gcatGAATTCTCCACAATAACTTGCAACAG	TATTGAATGAAATGGCAAAAACAA	AAACTTGTTTTTGCCATTTCATTC
crt	PY17X_1222700	C-terminal 3HA	gcatGGTACCAAATTTTCAACAATGACATACACCA	aagggtaaagctggaccatTGCCGTTGATGTTTCTATACAAG	TAGAAACATCAACGGCAatggtccagctttaccctt	GAAATAAATATGTTGTATCTAgagttagatatctccagca	ggagatatctaactcTAGATACAACATATTTATTTCTTA	gcatGAATTCTTTAAGAACCTTGTGTGCACATT	TATTGAACTTGTATAGAAACATCAA	AAACTTGATGTTTCTATACAAGTTC
sep1	PY17X_0526200	C-terminal 3HA	gcatGGTACCGCAAAAATGAAATTAGCAAAAGCA	aagggtaaagctggaccatGTGTGATGCTGGTGGATAAG	ATCCACCAGCATCACACatggtccagctttaccctt	AATACCCATCATAAATTAAAAgagttagatatctccagca	ggagatatctaactcTTTTAATTTATGATGGGTATTATCTGTT	gcatCTCGAGTATATCACGGTACTACTTGCA	TATTGTAAAATTAGTGTGATGCTGG	AAACCCAGCATCACACTAATTTTAC
k13	PY17X_1362400	N-terminal 4Myc	gcatAAGCTTCTTTGCCAAAATATTATGGTAAA	tgctagcgatatctttCGTCTATTTTACCGTTTTTGGGGAT	CCAAAAACGGTAAAATAGACGaaagatatcgctagcatggaac	TTATTTTATCATCCTCCATgagtctagcagcagaaccg	ggttctgctgctagactcATGGAGGATGATAAAATAAAATCAAACAGT	gcatGAATTCTTATGCATTGTGCTATTATCCTCA	TATTGTAAAAACAGACGAGTAAAAC	AAACGTTTTACTCGTCTGTTTTTAC
Primers of diagnositc PCR for gene tagging
Gene name	Gene ID	Tag type	P1	P2	P3	P4
ubp1	PY17X_0210200	N-terminal 6HA	CGGAGATTATCAAATATAGTACCA	ATTTCATCATCTTTTTCACTCAAACA	ATTAGTTATATATGCCATCAGGA	TCTTTTTGATAATCGCTATCAACA
ubp1	PY17X_0210200	N-terminal GFP	CGGAGATTATCAAATATAGTACCA	ATTTCATCATCTTTTTCACTCAAACA	ATTAGTTATATATGCCATCAGGA	TCTTTTTGATAATCGCTATCAACA
ubp1	PY17X_0210200	6HA between GDVKT and VQQSG residues	AACGGGGAATAACCGAATCAGA	AGCTTGGCTATTATCATCATAGA	AACCATCTTTCCGATTCCAAAGACA	TTCATTTTCTGGTACACTAACA
ubp1	PY17X_0210200	Apex2 between GDVKT and VQQSG residues	AACGGGGAATAACCGAATCAGA	AGCTTGGCTATTATCATCATAGA	AACCATCTTTCCGATTCCAAAGACA	TTCATTTTCTGGTACACTAACA
mdr1	PY17X_1241000	C-terminal 4Myc	ATTTATCTAGACCAAATGTACCAA	AATGTATATACTACTTTTCAGACG	GATGGTATAGACATTTGTGA	ACATCAAAAAATAATTTGATGGCA
mdr1	PY17X_1241000	N-terminal mCherry	TATATCCTATACATGTATAACTACA	GCATAAACATACTTATAAGAACTCC	ACTCACTTATTTTTAACGATAGACA	AAATGGGCAACGAAGCTCCTGA
crt	PY17X_1222700	C-terminal 3HA	ATGTGTGACAATTGTGAGGGAGCA	GTAATGTCTTCTAAACAACGAACA	ATAGGGTGATGCTGTAAGAAA	GAAAAATTCACAAAAAGAACAAAGGA
sep1	PY17X_0526200	C-terminal 3HA	TTAGCATGTAATCCAAAGAATACG	ATAATGTAAAATTTGTATGGAACAT	CTTATATCTACAATAGCTGCAACA	TAAATGGGGAAATCGGAAAGCAA
k13	PY17X_1362400	N-terminal 4Myc	ATTAAGATAAATGCAATAGGCAGT	TGTAATTCTAAGATCTCCAACCA	TATTGCATATAAAAATTTCCGAACA	GAATCAAAATTAGAATCAAGAACAC
