# Supplementary material for: Deaggregation of mutant Plasmodium yoelii de-ubiquitinase UBP1 alters MDR1 localization to confer multidrug resistance
Source: Nat Commun. 2024 Feb 27;15:1774. doi: 10.1038/s41467-024-46006-3 (PMC10899652; doi:10.1038/s41467-024-46006-3)
Supplement: Supplementary file 10 — Source Data [file 41467_2024_46006_MOESM10_ESM.zip]

Archive with 2 entries (2 files):
- 461813_2_data_set_8589074_s7rtvn.xlsx
- Uncropped gels.pdf
