# Supplementary material for: Deaggregation of mutant Plasmodium yoelii de-ubiquitinase UBP1 alters MDR1 localization to confer multidrug resistance
Source: Nat Commun. 2024 Feb 27;15:1774. doi: 10.1038/s41467-024-46006-3 (PMC10899652; doi:10.1038/s41467-024-46006-3)
Supplement: Supplementary file 10 — Source Data [file 41467_2024_46006_MOESM10_ESM.zip › 461813_2_data_set_8589074_s7rtvn.xlsx]

## Sheet: Fig.1a,1b
	a
	Day post infection	NSS (control)			NSS (MFQ, 40 mg/kg)			NSR (control)				NSR (MFQ, 40 mg/kg)
	2	0.8	0.9	0.7	0.5	0.5	0.3	0.2	0.5	0.2	0.5	0.5	0.3	0.3	0.1
	3	17.2	13.6	12.1	13.8	16.8	4.8	4	2.8	3.1	4.4	5.1	4.6	1.2	4.1
	4	56.6	46.1	42.1	54	45.3	35.1	7.2	15.8	13.1	13.2	16.5	19.5	9.8	14.4
	5	31.2	38	40.5	45.5	36.8	22.9	16.3	24.5	26.9	20.2	19.7	18.6	7	10.8
	6	18.8	31.5	28.7	30	16.2	12.5	12.8	21.1	25.8	17.9	9.4	11.3	6.4	4.7
	7	16.5	18.7	3.1	12.2	6.9	4.7	12.9	11.8	16.1	3.7	7.6	7.8	7.1	4.8
	8	16.1	31.9	30.7	1.6	2	0.2	28.3	21	18.6	20.5	24.6	32.1	7.5	16
	9	54.6	44.3	26.5	0.2	0.3	0.1	25.5	32.6	37	22.3	14.2	10.4	4.2	12.3
	10	57	56	25.6	0	0	0	15	15.4	21.1	11.7	20.1	34.7	16.4	17.9
	11	55.9	37.6	60.4	0	0	0	23.9	33.7	33	45.4	25.4	21.5	10.1	11.1
	b
	MFQ (mg/kg)	NSS			NSR
	0	40.4	25.6	41.1	15.7	10.3	14.9
	0.1	52.6	28.8	59.1	12	7.9	7.8
	0.5	45.5	46.8	34.1	4.5	11.1	4.1
	2.5	31.4	12.2	28	10.2	6.4	4.9
	10	0	0	0	5.2	3.5	7.8
	40	0	0	0	2.7	5.3	4.3

## Sheet: Fig.2c
	c
	MFQ (mg/kg)	NSSIP			NSSIP-self			NSSNP			NSSIT			NSSNT
	0.1	65.98	43.52	52.43	38.56	80.58	67.62	70.44	76.77	81.82	59.32	60.07	61.88	15.6	23.3	8.51
	0.5	35	48.82	58.17	65.8	63.88	45	75.08	66.13	72.49	63.45	79.33	40.31	8.49	17.14	12.3
	2.5	26.33	29.07	35.6	32.5	27.77	29.24	46.8	48.71	43.33	37.69	20.07	31.27	11.33	23.26	19.06
	10	0	0	0	0	0	0	0.03	0.03	0.06	0	0	0	14.96	12.56	10.36
	40	0	0	0	0	0	0	0	0	0	0	0	0	3.32	4.24	5.64
	MFQ (mg/kg)	NSRNT			NSRNT-self			NSRIT			NSRNP			NSRIP
	0.1	46.35	27.22	36.07	23.6	28.02	26.37	54.51	59.31	57	64.35	55.33	60.96	44.3	36.52	48.22
	0.5	29.14	39.76	13.3	25.06	31.41	48.81	63.77	54.57	48.69	66.56	67.62	59.78	39.25	41.08	35.51
	2.5	12.99	18.35	12.48	10.87	10.25	20.1	42.81	58.61	33.02	46.27	50.83	27.59	28.56	23.71	24.72
	10	3.6	8.79	7.28	16.55	10.3	19.52	0	0	0	0.08	0.08	0.09	0	0	0
	40	3.25	5.59	3.99	7.4	8.63	12.55	0	0	0	0	0	0	0	0	0
	LUM (mg/kg)	NSSIP			NSSIP-self			NSSNP			NSSIT			NSSNT
	0.04	63.79	62.35	68.07	70.96	41.73	62.05	48.44	48.62	53.78	47.28	64.03	60.88	16.67	19.64	31.58
	0.2	69.38	62.86	54.78	62.32	69.15	72.89	34.15	40.66	42.4	54.2	73.53	57	9.93	5.03	13.86
	1	0.045	0.03	0.065	0.24	0.75	0.35	3.7	10.4	7.9	0.06	0.04	0.02	5.36	16.91	9.48
	5	0	0	0	0	0	0	0.23	0.09	0.05	0	0	0	6.29	10.89	8.87
	20	0	0	0	0	0	0	0	0	0	0	0	0	2.76	6.11	8.53
	LUM (mg/kg)	NSRNT			NSRNT-self			NSRIT			NSRNP			NSRIP
	0.04	15.75	18.25	19.77	47.79	33.7	30.28	37.17	32.4	35.29	61.15	44.65	36.79	53.4	47.99	43.32
	0.2	6.61	7.91	8.65	23.08	9.45	13.61	31.66	40.08	41.34	46.09	64.01	60.55	30.85	46.6	49.03
	1	6.51	6.76	6.89	9.28	17.84	11.34	0.27	0.45	0.67	3.6	12.51	7.52	0.91	2.2	1.63
	5	7.55	5.52	10.48	9.52	11.93	9.44	0	0	0	0.77	1.01	0.42	0	0	0
	20	5.1	6.63	6.03	9.13	7.92	12.88	0	0	0	0.07	0.02	0.05	0	0	0
	QN (mg/kg)	NSSIP			NSSIP-self			NSSNP			NSSIT			NSSNT
	0.2	58.1	66.89	50.13	44.26	46.03	46.73	73.59	65.69	55.46	58.9	46.54	47.7	26	19.46	39.51
	1	59.94	62.54	61.6	55.24	66.61	61.85	60.51	74.02	57.74	58.53	57.5	55.67	62.1	36.59	35.05
	5	51.67	62.14	51.35	57.62	59.3	67.59	72.27	67.16	64.62	45.39	48.51	38.8	23.61	45.41	54.9
	20	34.57	20.25	36.49	25.25	43.92	47.84	35.6	56.53	40.57	15.68	10.38	15.44	21.95	12.44	17.15
	80	1.75	1.76	2.63	0.8	1.19	1.7	8.43	6.95	4.67	1.62	1.79	2.13	18.5	11.57	16.7
	QN (mg/kg)	NSRNT			NSRNT-self			NSRIT			NSRNP			NSRIP
	0.2	21.51	16.39	23.41	30.32	34.68	28.75	56.8	42.8	56.39	45.05	54.76	46.74	48.22	62.92	57.14
	1	8.7	20.71	18.04	39.85	33.02	31.2	50.69	48.48	60.38	47.45	44.03	49.02	46.56	57.01	47.22
	5	14.02	10.04	11.84	35.08	26.98	30.33	50.96	61.62	61.25	52.45	54.39	48.71	48.54	46.9	50
	20	17.52	11.21	15.83	24.3	33.54	35.9	46.67	48.91	38.54	50.22	49.02	44.04	49.78	25.32	46.61
	80	12.77	8.4	7.11	25.39	22.25	32.47	7.22	6.57	10.3	19.14	24.11	14.73	3.85	6.02	6.09
	PPQ (mg/kg)	NSSIP			NSSIP-self			NSSNP			NSSIT			NSSNT
	0.12	49.56	58.78	57.07	50.9	66.08	60	66.67	60.94	57.77	52.17	38.24	54.26	33.23	34.53	34.66
	0.6	43.53	59.89	52.25	63.75	68.61	63.87	46.27	57.06	58.72	56.91	51.15	40.09	38.78	31.74	20.03
	3	2.39	3.51	7.94	2.75	0.54	0.81	2.94	12.69	6.51	9.91	3.51	4.62	14.8	4.75	8.2
	15	0	0	0	0	0	0	0	0	0	0	0	0	8.83	7.32	5.49
	60	0	0	0	0	0	0	0	0	0	0	0	0	3.79	2.14	2.15
	PPQ (mg/kg)	NSRNT			NSRNT-self			NSRIT			NSRNP			NSRIP
	0.12	23.1	13.47	13.42	27.9	40.81	47.46	38.5	55.43	44.22	45	43.9	40	35.76	43.31	44.99
	0.6	16.37	38.41	33.1	37.26	40	38.57	47.98	54.84	50.27	43.33	39.77	48.87	29.77	34.12	25.76
	3	5.5	5.33	8.08	9.39	5.67	18.66	0.82	1.67	2.35	3.68	5.95	2.69	2.44	2.97	3.29
	15	2.5	2.62	7.34	4.15	4.27	2.49	0.08	0.03	0.05	0.05	0.08	0.07	0	0	0
	60	0.75	0.56	1.8	3.59	1.53	0.77	0	0	0	0	0	0	0	0	0
	CQ (mg/kg)	NSSIP			NSSIP-self			NSSNP			NSSIT			NSSNT
	0.12	49.92	43.5	65.94	43.97	55.4	33.72	59.7	48.35	69.17	68.47	66.78	73	12.79	16.75	22.22
	0.6	54.25	56.39	47.66	54.21	63.25	54.5	63.49	34.72	57.02	70.6247	62.9	58.54	33.78	19.31	17.3
	3	4.97	16.27	5.45	15.15	16.48	17.29	6.49	11.17	4.29	9.04	12.13	7.26	10.82	9.93	2.4
	15	0.28	2.15	0.88	3.95	0.47	1.29	3.61	1.98	3.36	0.82	0.49	1.61	3.63	2.52	4.69
	60	3.28	2.42	0.58	1.17	3.94	2.93	0.6	0.91	4.93	1.51	1.82	0.68	5.48	2.54	2.43
	CQ (mg/kg)	NSRNT			NSRNT-self			NSRIT			NSRNP			NSRIP
	0.12	20.31	19.32	17.34	29.89	23.78	31.08	18.61	31.64	39.254	41.01	52.19	37.96	36.07	32.96	37.38
	0.6	4.55	8.96	26.55	24.5	28.14	20.08	55.14	32.11	51.4	20.89	42.54	39.32	37.79	42.61	31.49
	3	3.77	2.29	3.08	16.25	6.54	5.45	2.35	7.01	1.692	5.98	5.41	6.95	1.93	4.85	3.67
	15	2.34	3.43	2.04	1.46	0.64	1.34	1.64	2.19	1.607	4.3	3.29	1.86	0.23	0.27	0.69
	60	1.54	3.01	1.78	3.56	2.98	3.49	0.91	0.71	1.779	2.39	1.2	1.78	0.35	0.68	0.94
	DHA (mg/kg)	NSSIP			NSSIP-self			NSSNP			NSSIT			NSSNT
	0.02	56.02	53.24	68.43	63.53	71.11	46.85	68.53	48.29	67.33	40	33	42	30.84	26.07	17.19
	0.1	56.18	59.89	56.64	55.95	65.65	55.63	55.71	54.99	67.78	41.81	31.18	47.31	25.9	14.38	13.14
	0.5	31.33	32.27	25.06	64.34	68.25	48.96	41.57	49.56	36.77	17.49	47.25	38.95	12.94	5.7	8.81
	2.5	0.76	3.61	1.78	2.34	0.24	0.38	0.4	0.15	0.3	0.28	0.27	0.32	0.78	1.18	0.96
	10	0	0	0	0	0	0	0	0	0	0	0	0	0	0	0
	DHA (mg/kg)	NSRNT			NSRNT-self			NSRIT			NSRNP			NSRIP
	0.02	27.18	10.21	8.17	27.1	26.87	14.57	35	42	34	47	54	46	41.12	31.35	55.81
	0.1	9.51	14.21	8.87	16.62	17.07	28.93	42.74	48.43	34.78	51.11	52.5	45.34	52.6	46.22	46.65
	0.5	3.86	4.91	3.21	6.86	7.32	16.38	42.06	22.2	15.01	25.88	17.13	47	29.01	45.12	23.11
	2.5	0.56	0.2	0.09	0.7	1.57	0.12	0.16	0.18	0.33	0.56	0.44	0.33	2.02	2.57	1.37
	10	0	0	0	0	0	0	0	0	0	0	0	0	0	0	0

## Sheet: Fig.3a-3g
	a	NSSIP	NSSIP-self	NSSNP	NSSIT	NSSNT			c	NSRNT	NSRNT-self	NSRIT	NSRNP	NSRIP
		51.44	52.17	51.49	56.46	45.34				34.32	35.59	40.64	33.61	25.81
		60.76	65.07	52.12	62.37	28.24				38.77	37.01	28.34	43.05	51.3
		54.49	60.2	49.78	42.24	28.22				17.63	19.64	37	35.98	36.43
		50.3	58.14	60.58	55.26	27.21				20.5	24.76	28.69	36.3	44.8
		47.6	61.94	54.84	47.73	36.9				17.34	40.7	47.21	38.96	41.29
		59.89	50.49	48.63	46.91	33.5				35.5	22	50	47.5	24.29
		64.5	51.8	53.68	60.17	24.54				14.57	28.68	47.97	61.36	42.24
		41.37	69.09	47.15	36.47	30.2				11.23	19.44	35.68	55.66	57.61
		58.06	42.27	43.89	45.27	11.79				23.99	30.21	17.64	36.15	55.97
	b	NSSIP	NSSIP-self	NSSNP	NSSIT	NSSNT			d	NSRNT	NSRNT-self	NSRIT	NSRNP	NSRIP
		118.028	84.038	74.674	116.19	50.491				99.689	64.363	127.421	31.405	157.454
		105.394	240.251	131.557	69.868	0.98				65.13	24.134	147.826	86.722	99.441
		86.464	80.348	46.913	52.358	17.064				14.111	96.48	113.381	63.564	122.068
		141.634	100.846	89.609	139.428	60.589				100.209	47.852	100.858	0.432	95.315
		126.473	288.301	157.868	83.842	1.176				6.694	23.733	154.747	131.386	140.878
		103.757	96.417	56.296	62.829	20.477				102.444	73.22	138.401	27.282	95.921
		196.336	124.558	146.971	21.104	0.044				96.24	57.138	198.05	166.997	62.914
		125.441	102.394	162.974	51.061	28.628				60.657	144.469	95.338	166.866	102.358
		210.71	83.714	172.883	51.463	5.646				37.304	134.276	145.058	175.469	123.801
		111.785	155.042	231.332	103.958	54.379				40.428	165.962	87.899	171.014	58.356
		142.024	100.968	179.845	180.764	6.188				51.713	134.912	120.533	87.248	131.269
		61.198	143.173	47.395	119.307	19.068				69.268	100.414	209.608	165.394	252.917
		67.86	67.289	108.976	12.436	80.928				37.561	67.702	155.872	105.779	119.648
		64.529	96.497	80.202	164.994	76.082				69.737	56.614	112.699	110.401	156.854
		63.738	101.812	84.853	56.029	13.906				53.785	56.238	158.92	164.11	117.099
		72.043	156.367	205.957	122.393	0.402				112.26	20.624	209.339	108.158	94.664
		186.499	70.76	165.227	69.826	69.8				93.438	40.17	161.013	326.957	127.633
		125.448	100.446	102.634	137.15	4.553				52.704	18.252	179.096	169.392	134.993
		66.304	74.946	139.302	16.382	35.166				104.574	66.102	108.419	103.616	40.67
		146.281	81.81	124.568	53.515	44.441				45.908	39.365	157.216	191.403	69.485
		146.668	94.626	246.115	145.252	5.291				102.86	129.062	173.231	77.029	74.381
		83.314	104.084	151.349	42.292	4.007				115.365	17.86	84.829	13.303	115.845
		90.208	135.895	200.34	61.974	7.811				100.905	1.459	111.756	51.206	70.225
		94.18	66.859	156.248	130.819	49.624				73.964	77.106	222.638	143.738	178.906
		75.33	84.509	198.713	109.493	10.79				36.155	86.367	84.826	8.528	165.855
		131.947	75.268	98.42	33.908	37.704				80.256	41.945	76.145	322.582	196.089
		91.302	88.732	51.858	108.072	36.721				61.235	38.787	72.23	244.801	142.679
		82.993	85.616	109.334	22.103	89.699				58.704	80.923	175.494	136.282	142.523
		120.211	104.321	107.019	198.466	34.422				72.357	70.901	118.363	17.855	169.577
		127.111	182.963	109.219	70.364	18.447				51.195	28.032	150.12	4.038	80.57
		170.539	140.099	115.105	117.324	42.38				67.701	86.086	142.1	3.432	133.299
		82.79	93.124	53.028	131.308	39.454				121.969	29.928	193.996	198.817	88.979
		95.394	120.299	123.504	65.111	16.153				66.407	100.587	97.958	137.813	81.817
		97.145	200.341	130.688	278.666	31.855				54.306	87.983	49.255	35.756	116.217
		186.661	128.454	82.406	130.612	22.721				78.906	50.888	56.363	285.145	133.493
		56.713	151.869	147.053	31.108	2.672				51.223	62.691	38.955	175.62	177.965
		123.181	118.864	164.249	111.504	9.083				69.352	84.149	162.455	214.327	80.484
		104.156	75.946	41.227	139.585	39.098				45.794	71.439	14.525	257.905	156.289
		140.911	144.999	109.11	72.992	55.044				88.91	97.46	139.494	71.533	80.733
		122.159	92.208	204.898	32.283	21.828				57.566	23.789	93.827		92.292
		104.812	129.266		98.503	15.25				77.136	71.729	163.173		99.703
		103.38	49.528			27.785				23.655	140.133			198.324
		164.46	107.423			32.168				30.926	40.265			114.553
		239.508	99.642			48.587				86.741	58.311			83.599
		116.518				30.447				47.592	59.634			130.417
		92.195				122.761				45.46	25.231			90.044
		77.162								19.493				98.801
		120.545								61.598				87.218
		126.284												142.087
														181.897
	e	NSSIP	NSRNT			f	NSSIP-self	NSSNP	NSSIT	NSSNT			g	NSRNT-self	NSRIT	NSRNP	NSRIP
		1	1.447				1	1.109	1.445	1.466				2.124	1.725	1.486	1
		1	1.557				1	1.111	1.444	1.856				1.806	1.087	1.203	1
		1	1.587				1	1.45	1.691	1.85				2.113	1.227	1.32	1
		1	1.449				1	1.309	1.329	1.701				2.128	1.402	1.3	1

## Sheet: Fig.4b,4d,4g,4i
	b	NSSIP/ubp1::6HAn	NSSIP/ubp1::6HAm	NSRNT/ubp1::6HAn	NSRNT/ubp1::6HAm		d	Trophozoite						Schizont							g	NSSIP						NSSNT
		1.015	1.001	1.22	0.947			NSRNT/ubp1::HAm	NSRNT/ubp1::HAn	NSSIP/ubp1::HAm	NSSIP/ubp1::HAn	NSSIT/ubp1::HAn	NSSNT/ubp1::HAn	NSRNT/ubp1::HAm	NSRNT/ubp1::HAn	NSSIP/ubp1::HAm	NSSIP/ubp1::HAn	NSSIT/ubp1::HAn	NSSNT/ubp1::HAn							withdraw 4h						withdraw 4h
		1.136	1.06	0.837	1.172			1.519	1.265	0.186	0.413	0.193	1.177	2.192	0.773	0.414	0.195	0.648	0.823			0min	1min	5min	10min	1min	5min	0min	1min	5min	10min	1min	5min
		1.049	1.153	0.898	0.896			1.393	1.702	0.192	0.256	0.192	1.203	1.076	2.261	0.342	0.205	0.319	1.071			1	0	2	0	0	1	0	0	0	0	0	0
		1.311	1.062	0.994	1.261			1.521	1.737	0.21	0.411	0.271	1.369	1.524	1.614	0.192	0.384	0.61	1.108			1	0	0	0	1	0	0	0	0	0	0	0
								1.236	3.88	0.246	0.33	0.485	2.317	2.021	1.731	0.519	0.164	0.407	0.916			0	0	0	1	1	0	0	0	0	0	0	0
								0.794	2.372	0.248	0.286	0.363	1.881	1.028	1.386	0.284	0.239	0.485	3.289			1	0	0	0	1	0	0	0	0	0	0	0
								1.369	1.123	0.194	0.309	0.206	0.991	2.438	1.135	0.338	0.232	0.722	1.52			1	0	0	0	1	0	0	0	0	0	0	0
	i	NSSIP	NSRNT	NSSNT				1.843	1.608	0.186	0.196	0.17	1.046	2.966	0.937	0.477	0.23	0.215	2.4			2	0	0	0	1	0	0	0	0	0	0	0
		150	52	57				1.438	1.588	0.217	0.373	0.286	1.498	1.127	2.574	0.507	0.292	0.416	2.467			1	0	0	0	1	0	1	0	0	0	0	0
		100	75	65				2.713	1.544	0.288	0.461	0.29	1.149	1.192	1.051	0.425	0.2	0.565	1.062			2	0	0	0	0	2	0	0	0	0	0	0
		130	60	60				1.825	3.098	0.292	0.216	0.218	2.838	0.73	1.102	0.242	0.404	0.083	1.608			1	1	0	0	0	1	0	1	0	0	0	0
		90	53	51				1.251	2.767	0.201	0.624	0.186	0.884	2.086	2.086	0.216	0.14	0.262	1.858			1	1	0	0	1	1	0	0	0	1	0	0
		98	69	70				1.528	2.989	0.154	0.487	0.326	2.379	1.377	2.326	0.511	0.205	0.589	1.549			0	0	0	0	1	1	1	0	1	0	0	0
		89	69	70				1.744	1.959	0.273	0.526	0.417	1.093	1.69	0.976	0.218	0.171	0.421	1.874			1	0	0	1	1	0	0	0	0	1	0	0
		100	77	60				1.659	1.92	0.278	0.262	0.309	2.619	2.305	2.278	0.156	0.444	0.179	1.038			0	1	0	0	1	0	0	0	0	0	0	0
		104	47	85				1.618	2.981	0.174	0.18	0.303	1.249	2.668	1.165	0.131	0.324	0.241	1.796			1	0	0	0	1	0	0	0	0	0	1	0
		88	66	75				1.225	2.348	0.224	0.237	0.315	2.39	2.302	1.87	0.364	0.384	0.151	1.662			1	0	0	0	1	2	0	1	0	0	0	0
		138	61	70				1.016	2.702	0.177	0.411	0.209	0.874	2.898	0.785	0.203	0.277	0.396	2.278			2	0	0	0	0	2	1	0	0	0	0	0
		115	73	84				1.637	2.512	0.353	0.219	0.344	1.718	3.191	1.017	0.184	0.326	0.344	2.711			2	0	0	0	0	0	0	0	0	0	0	0
		100	84	60				1.796	1.947	0.325	0.191	0.364	1.947	1.546	1.431	0.155	0.288	0.347	1.68			0	1	0	0	1	1	0	0	0	0	0	0
		81	80	68				1.361	1.25	0.163	0.269	0.264	1.377	1.668	1.024	0.315	0.216	0.269	1.247			1	0	0	0	0	1	0	1	0	0	0	1
		133	68	47				3.205	1.207	0.441	0.299	0.179	2.071	1.757	2.279	0.2	0.491	0.296	1.478			1	0	0	0	1	1	0	0	0	0	0	0
		91	44	65				1.912	1.366	0.183	0.115	0.214	1.489	2.689	3.491	0.134	0.3	0.137	1.105			0	0	0	2	1	1	0	0	0	0	0	1
		95	55	62				2.592	2.884	0.222	0.219	0.305	1.394	2.921	0.938	0.17	0.265	0.259	1.211			0	0	1	2	1	1	0	0	0	0	0	0
		91	60	62				2.187	1.671	0.342	0.372	0.223	0.812	1.704	1.409	0.27	0.348	0.276	1.074			0	0	0	0	0	1	0	0	0	0	0	0
		115	62	90				1.806	2.251	0.365	0.253	0.201	2.404	2.197	1.84	0.249	0.372	0.425	0.907			0	0	0	0	2	1	0	0	0	0	0	0
		105	80	63				2.274	1.824	0.441	0.301	0.221	1.535	1.803	2.037	0.159	0.352	0.238	1.056			2	0	0	0	0	1	0	0	0	0	0	1
		85	70	75				1.566	1.677	0.216	0.301	0.293	1.269	2.923	0.788	0.316	0.373	0.196	1.984			1	1	0	0	2	1	0	0	0	0	0	0
		112	73	75				1.435	1.612	0.296	0.131	0.284	1.747	1.489	0.661	0.125	0.353	0.186	1.073			1	0	1	0	1	0	0	0	0	0	0	0
		80	84	53				1.845	1.408	0.118	0.148	0.248	1.712	1.721	1.983	0.147	0.31	0.254	1.517			0	0	0	0	0	0	0	0	0	0	0	1
		85	80	70				1.432	2.222	0.433	0.184	0.4	2.34	1.624	0.849	0.37	0.293	0.201	1.273			0	0	1	0	0	0	0	0	1	0	0	0
		88	78	50				1.767	2.369	0.224	0.126	0.365	2.287	1.486	1.068	0.174	0.269	0.311	2.323			1	0	2	0	1	0	0	0	0	0	0	0
		78	85	48				2.01	3.204	0.215	0.194	0.168	1.867	2.423	1.048	0.163	0.182	0.27	1.115			1	0	1	0	1	1	0	0	0	0	0	0
		105	66	53				1.285	1.717	0.13	0.231	0.145	1.438	1.187	1.113	0.55	0.247	0.208	2.735			1	1	0	0	0	1	0	0	0	0	0	0
		98	70	62				1.794	3.259	0.161	0.282	0.234	2.273	2.175	1.448	0.157	0.291	0.308	1.705			1	0	0	0	0	0	0	0	0	0	0	0
		88	60	58				3.34	2.07	0.24	0.264	0.161	1.588	0.779	1.42	0.416	0.261	0.256	2.445			1	0	0	0	1	1	0	0	0	0	0	0
		99	72	70				1.957	3.034	0.299	0.13	0.191	0.68	1.248	1.6	0.187	0.27	0.35	1.099			1	0	0	0	1	0	0	0	0	0	0	0
		99	55	78				1.371	1.19	0.352	0.111	0.238	1.384	1.404	0.932	0.278	0.146	0.388	2.465			1	0	0	0	1	0	0	0	0	0	0	0
		98	59	50				1.426	1.134	0.151	0.334	0.322	3.042	1.899	1.172	0.301	0.419	0.134	1.647			1	0	1	0	0	1	0	0	0	0	0	0
		105	51	48				1.504	3.031	0.159	0.242	0.269	2.081	2.361	2.711	0.319	0.331	0.082	1.349			0	0	0	0	0	0	0	0	0	0	0	0
		114	55	50				1.822	0.907	0.14	0.162	0.234	1.304	1.694	1.474	0.207	0.183	0.642	0.917			0	0	0	0	0	1	0	0	0	0	0	0
		122	59	35				2.862	1.012	0.267	0.262	0.449	2.653	1.139	1.488	0.349	0.261	0.5	1.157			1	0	0	0	0	1	0	0	0	0	0	0
		93	45	52				1.171	1.991	0.184	0.221	0.3	1.275	2.58	1.209	0.252	0.331	0.144	1.14			0	0	0	1	1	0	0	0	0	0	0	0
		105	55	52				1.844	2.56	0.362	0.201	0.383	2.659	2.627	1.307	0.232	0.311	0.314	1.049			0	0	0	0	1	1	0	0	0	0	0	0
		103	51	73				2.698	3.779	0.117	0.322	0.215	0.98	1.701	2.009	0.199	0.248	0.331	1.49			0	0	0	0	1	0	0	0	0	0	0	0
		90	48	70				1.512	1.347	0.216	0.152	0.168	2.419	1.903	1.071	0.291	0.192	0.319	1.357			1	2	0	0	0	0	0	0	0	0	0	0
		100	62	35				2.95	1.305	0.207	0.241	0.17	2.119	1.057	0.819	0.273	0.2	0.162	1.363			1	0	0	0	1	2	0	0	0	0	0	0
		85	40	40				2.567	1.973	0.233	0.301	0.322	1.451	1.54	1.115	0.278	0.34	0.4	1.527			1	0	0	0	1	1	0	0	0	0	0	0
		105	70	55				3.6	2.653	0.331	0.153	0.438	2.027	1.647	1.811	0.178	0.316	0.192	2.005			0	0	1	0	2	2	0	0	0	0	0	0
		88	55	70				3.008	0.56	0.331	0.193	0.345	1.286	0.714	2.705	0.211	0.415	0.156	1.154			1	0	0	0	2	1	0	0	0	0	0	0
			45	57				2.005	1.876	0.16	0.141	0.333	2.977	0.955	1.643	0.286	0.264	0.246	1.089			2	0	0	0	1	1	0	0	0	0	0	0
			51					3.008	1.89	0.103	0.33	0.125	2.129			0.54			0.945			2	0	0	0	1	0	0	0	0	1	0	0
			55					2.005	2.212	0.187	0.31		2.636						1.919			3	0	0	0	1	0	0	0	0	0	0	0
			55						3.537	0.185	0.192		0.746						1.546			2	0	0	0	1	1	0	0	0	0	0	0
			75						1.408	0.162	0.24								1.726			0	0	0	0	1	0	0	0	0	0	0	0
			65						1.866	0.315	0.436											1	0	0	0	1	0	0	0	0	0	0	0
			48							0.229												1	0	0	0	0	1	0	0	0	0	0	0
			51							0.17												1	0	0	0	1	0	0	0	0	0	0	0
			53							0.174												1	0	0	0	1	1	0	0	0	0	0	0
			55							0.162												1	0	0	0	0	0	0	0	0	0	0	0
			53							0.252												1	0	1	0	1	1	0	0	0	0	0	0
			52																			0	0	0	0	0	1	0	0	0	0	0	0
			51
			59
			55
			40
			62

## Sheet: Fig. 5e,5f
	e	NSSIP	NSRNT	NSSNT
		1	6.48	3.9
		1	5.78	5
		1	7.8	7.2
		1	4.2	4.78
		1	3.79	3.45
	f	NSSIP	NSRNT	NSSNT
		1	1.81	0.85
		1	1.66	1.06
		1	1.58	0.78

## Sheet: Fig.6a,6b
	a		PPM				DVM
		NSSIP	0	0	0	0	100	100	100	100
		NSRNT	97.183	95	97.37	97.92	2.817	5	2.63	2.08
		NSSNT	95.313	96.825	95.89	98.08	4.687	3.077	4.11	1.92
		NSRNT (MFQ)	100	100	100	100	0	0	0	0
		NSSNT (MFQ)	100	100	100	100	0	0	0	0
	b		PPM				DVM
		NSSIP	0	0	0	0	100	100	100	100
		NSRNT	97.143	93.75	94.444	95.833	2.857	6.25	5.556	4.167
		NSSNT	96.774	95.238	96.97	96.3	3.226	4.762	3.03	3.7
		NSRNT (MFQ)	100	100	100	100	0	0	0	0
		NSSNT (MFQ)	100	100	100	100	0	0	0	0

## Sheet: Fig.7b-7j
	b	NSSNT						c	NSSIP								d	NSSIP	NSSNT
		Parasite cytosol		iRBC cytosol					Parasite cytosol		Parasite DV		iRBC cytosol					0.2864	0.1921
		w/o TQ	with TQ	w/o TQ	with TQ				w/o TQ	with TQ	w/o TQ	with TQ	w/o TQ	with TQ				0.2527	0.1887
		72.505	9.05682	347.144	12.7303				63.5256	28.8509	13.6581	3.1818	29.2495	81.283				0.2755	0.187
		16.8739	92.2862	169.983	65.2642				68.9143	41.2725	8.3056	2.9937	28.6619	65.9591				0.2013	0.2022
		13.4261	16.1169	67.5798	27.7428				71.3424	35.0292	14.1271	2.7826	12.2486	54.2781				0.2258	0.182
		24.1096	33.4199	112.09	56.2966				79.5881	43.0855	5.5523	4.8989	13.9724	154.126				0.2224	0.1019
		5.37189	10.4751	51.5025	20.8719				70.9404	30.6801	13.4573	1.2708	6.83509	56.3399				0.2187	0.1145
		7.74153	81.7464	30.193	10.1211				68.4892	38.5825	11.8566	5.1099	16.0036	76.8289				0.1943	0.1167
		36.4369	44.2029	131.7	45.4982				74.4123	29.6189	7.9835	6.4643	17.4852	64.3218				0.1331	0.1052
		5.5878	4.80465	14.961	6.78355				64.1418	35.5294	10.0267	2.3604	10.9102	43.3628				0.1538	0.1139
		13.0713	33.0787	37.7737	194.525				67.1319	40.416	8.1128	1.413	23.9455	57.9196
		34.1108	7.07326	330.535	4.51029				80.36	47.4789	3.9105	4.3987	9.93304	49.5405
		5.54862	192.884	17.3644	106.395				66.2855	44.5953	4.0765	4.1477	19.9482	53.226
		6.44362	200.327	58.5487	18.2066				75.3042	49.6592	4.4926	3.7063	8.16504	46.6768
		21.7213	37.6236	97.8544	18.432				70.6554	54.1473	12.0553	3.4964	5.09762	26.3909
		17.0869	34.0748	130.615	10.4401				74.6965	41.2672	9.8889	4.3373	13.131	61.602
		18.0648	47.5843	58.7516	106.513				64.3602	37.3603	9.6985	1.0106	16.2216	26.1635
		40.4644	17.9648	185.624	13.9882				71.0889	35.0639	10.7667	1.8919	11.5347	49.154
		8.41143	36.4488	28.3227	42.5944				58.3	31.2078	12.6007	3.2697	31.168	64.0413
		11.5242	43.6423	97.1669	63.6116				75.2083	42.3264	8.2297	3.6037	44.8498	60.1193
		18.8385	4.79387	74.1482	3.26616				73.8899	42.3569	8.0515	4.9256	31.8009	39.8501
		7.51021	74.9411	44.3171	46.4782				62.8955	29.4781	4.3075	3.9231	44.6203	85.3672
		8.58789	62.8871	131.024	47.2069				73.0353	40.3344	6.8862	2.3895	18.1886	39.9366
		14.3548	5.63271	63.505	10.3658				50.3279	36.3167	3.9516	1.5103	38.2053	58.2274
		7.46941	33.7453	22.8506	17.7141				51.7905	38.8324	1.5229	5.7866	47.2791	39.1315
		7.34321	28.3834	28.9978	17.1832				48.8852	26.5302	1.1493	2.432	68.6689	60.5772
		4.35772	9.75796	30.6945	3.75693				72.7984	35.533	5.521	1.4573	29.5348	44.048
		6.00017	10.3651	15.6601	18.0826				68.6006	36.0536	5.5077	3.3024	45.509	52.5893
		5.88154	22.382	21.8024	80.1392				84.293	37.42	1.3465	5.7473	23.5843	55.7229
		8.41927	48.6134	39.6686	15.8205				78.9587	27.4685	2.0676	4.0974	14.1219	61.9083
		9.52072	38.6033	40.0364	33.9494				73.9586	28.3364	7.4539	3.7036	10.3511	99.3403
		43.4907	63.1221	19.3098	112.172				75.0337	44.1199	3.4802	4.9951	21.3445	35.9994
			16.6982		16.7193				77.2421	46.8214	2.7184	4.4758	14.4536	63.065
			14.8627		27.1926				71.4275	24.9594	6.3221	5.518	24.871	60.3013
			120.282		12.5607					34.4643		2.9451		51.2931
			39.1604		10.5751					30.6663		2.5806		80.431
			41.324		158.464					45.052		4.3011		26.5273
			68.3308		257.92					34.314		2.2861		71.6426
			180.243		38.5379					31.9532		4.6855		112.795
			182.212		42.4695					62.5438		5.7169		17.2963
			52.519		43.2305					34.6045		3.0387		47.2256
	e	NSSIP						f	NSSIP						g	NSSIP
		Vehicle	TQ, 12 mg/kg	MFQ, 20 mg/kg	MFQ, 20 mg/kg; TQ, 12 mg/kg				Vehicle	TQ, 12 mg/kg	LUM, 10 mg/kg	LUM, 20 mg/kg; TQ, 12 mg/kg				Vehicle	TQ, 12 mg/kg	PPQ, 30 mg/kg	PPQ, 30 mg/kg; TQ, 12 mg/kg
		46.4	42.6	0	0				54.4	37.1	0	0				39	28.6	0	0
		48.5	38.6	0	0				38.9	38	0	0				54.6	40.2	0	0
		57.1	47.7	0	0				42.5	37.4	0	0				36.8	24.3	0	0
		53	31.6	0	0				46.8	26.5	0	0				39.4	30.1	0	0
		58.8	50.3	0	0				54	33.1	0	0				42.3	30.5	0	0
		53.3	40	0	0				41.9	36.3	0	0				41.7	39.3	0	0
	h	NSSNT						i	NSSNT						j	NSSNT
		Vehicle	TQ, 12 mg/kg	MFQ, 20 mg/kg	MFQ, 20 mg/kg; TQ, 12 mg/kg				Vehicle	TQ, 12 mg/kg	LUM, 10 mg/kg	LUM, 20 mg/kg; TQ, 12 mg/kg				Vehicle	TQ, 12 mg/kg	PPQ, 30 mg/kg	PPQ, 30 mg/kg; TQ, 12 mg/kg
		29.7	24.4	16.3	3.7				34	21.5	3.3	0.28				28.6	21.2	0.18	0.008
		27.3	23.4	14	2.8				25.8	23	4	0.07				29.3	19	0.13	0.028
		27.5	20.8	16.8	4				30.1	22.4	4.3	0.07				24.6	14.3	0.15	0.009
		23.3	22.2	9	2.45				23.3	28.3	3.93	0.22				24.3	23.1	0.76	0.02
		24.1	21.1	11	1.36				30.5	25.9	3.83	0.63				22.4	22.4	0.2	0.04
		27.3	20.7	9.7	0.67				28.7	24	3.04	0.14				30.2	17.8	0.59	0.03

## Sheet: Supplementary Fig.1b,1c-1g
	b
	MFQ (mg/kg)	NSS			NSS			NSR
	0	41.9	57.2	39.5	40.4	25.6	41.1	15.7	10.3	14.9
	0.1	40.9	48.9	39.9	52.6	28.8	59.1	12	7.9	7.8
	0.5	40.2	48	20.2	45.5	46.8	34.1	4.5	11.1	4.1
	2.5	21.7	6.8	23.1	31.4	12.2	28	10.2	6.4	4.9
	10	0.5	0.2	0.3	0	0	0	5.2	3.5	7.8
	40	0.2	0.1	0.3	0	0	0	2.7	5.3	4.3
	c
	Day post infection	NSS						NSR
	2	0.8	0.9	0.7	0.5	0.5	0.3	0.2	0.5	0.2	0.5	0.5	0.3	0.3	0.1
	3	17.2	13.6	12.1	13.8	16.8	4.8	4	2.8	3.1	4.4	5.1	4.6	1.2	4.1
	4	56.6	46.1	42.1	54	45.3	35.1	7.2	15.8	13.1	13.2	16.5	19.5	9.8	14.4
	e
	MFQ (mg/kg)	BY265			17XL			PbANKA			PcAS
	0	29.5	18	27.4	91.5	88.5	94.3	18.7	18.8	17.3	10.2	13.8	8.1
	0.1	35	37.2	30.6	84.8	89.7	68.1	14.8	13.1	17.9	9.9	9.6	16.8
	0.5	37.1	14.1	35.8	84.2	90.8	90	12.4	9.2	16.4	5.1	11.2	7.6
	2.5	27.6	21.4	32.9	27.1	30.4	56.4	6.5	13.5	10.3	0.5	0.7	1.5
	10	0	0	0	0	0	0	0	0	0	0	0	0
	40	0	0	0	0	0	0	0	0	0	0	0	0
	f
		NSR					BY265
		0.016	0.028	0.024	0.029	0.031	0.143	0.152	0.236	0.105	0.277
	g
		NSR	BY265
		0	0
		0	54
		10	0
		6	43
		0	77
		0	84
		13	7
		18	165
		9	52
		8	3
		0	4
		0	1
		0	24
		0	92
		16	0
		0	0
		0	92
		0	0
		0	20
		0	118
		0	55
		16	43
		0	84
		11	0
		0	72
		0	52
		0	0
		0	4
		3	5
		0	56
		5	90

## Sheet: Supplementary Fig.5b
	b
		Before MFQ selection
		I1560N	silent mutations in R1 sgRNA binding site
		A/(A+T)	G/(G+A)	A/(A+T)	C/(C+T)
	#1	0	0.39	0.43	0.37
	#2	0	0.23	0.23	0.27
	#3	0	1	1	1
		After MFQ selection
		I1560N	silent mutations in R1 sgRNA binding site
		A/(A+T)	G/(G+A)	A/(A+T)	C/(C+T)
	#1	1	1	1	1
	#2	0.45	0.53	0.47	0.56
	#3	1	1	1	1

## Sheet: Supplementary Fig.8b,8c
	b	Trophozoite				c	Schizont
		NSSIP	NSSNT				NSSIP	NSSNT
		0.15	1.67				0.1	0.81
		0.09	0.39				0.18	0.95
		0.19	0.43				0.17	0.92
		0.12	1.77				0.24	0.94
		0.12	0.87				0.39	0.86
		0.08	0.39				0.39	1.19
		0.14	0.97				0.39	0.82
		0.17	0.55				0.45	0.51
		0.17	0.38				0.14	0.8
		0.11	0.69				0.2	1.47
		0.16	0.19				0.12	0.77
		0.1	0.25				0.2	0.2
		0.17	1.79				0.06	0.16
		0.16	2.83				0.16	0.16
		0.07	3.75				0.17	2.97
		0.11	2.1				0.09	1.73
		0.13	3.65				0.16	2.51
		0.09	1.29				0.19	2.67
		0.17	1.85				0.11	2.16
		0.31	0.9				0.12	2.13
		0.09	2.37				0.14	1.99
		0.19	1.62				0.19	2.02
		0.08	1.9				0.18	2.36
		0.12	1.92				0.27	2.04
		0.18	2.71				0.11	0.79
		0.52	3.22				0.13	1.95
		0.15	2.23				0.13	3.33
		0.12	1.28				0.15	3.9
		0.05	4.17				0.28	3.76
		0.41	2.93				0.13	3.45
		0.23	2.89				0.18	1.18
		0.13	2.21				0.22	4.55
		0.34	2.58				0.21	0.88
		0.13	2.74				0.18	2.37
		0.16	1.09				0.24	2.01
		0.17	3.91				0.26	3.37
		0.15	3.49				0.1	2
		0.52	4.22				0.19	2.53
		0.22	3.55				0.13	2.99
		0.18	2.39				0.19	2.01
		0.18	4.95				0.09	5.07
		0.14	1.54				0.16	1.32
		0.15	2.14				0.25	0.6
		0.24	1.32				0.39	2.24
		0.11	3.23				0.39	2.93
		0.34	1.06				0.28	2.58
		0.17	1.76				0.19	2.22
		0.14	2.15				0.12	2.88
		0.21	1.49				0.14	3.35
		0.18	1.17				0.27	4.33
